# Supplementary material for: Causal association between gastroesophageal reflux disease and sepsis, and the mediating role of gut bacterial abundance, a Mendelian randomization study
Source: Medicine (Baltimore). 2025 Feb 21;104(8):e41631. doi: 10.1097/MD.0000000000041631 (PMC11857025; doi:10.1097/MD.0000000000041631)
Supplement: Supplementary file 1 [file medi-104-e41631-s001.xlsx]

## Sheet: Supplementary Table 1
Trait	PMID	ncontrol	Sample size	ncase	Author
Sepsis	NA	474841	486484	11643	Hamilton F
Sepsis (28 day death)	NA	484588	486484	1896	Hamilton F
Sepsis (critical care)	NA	429985	431365	1380	Hamilton F
Gastroesophageal reflux disease	34187846	473524	602604	129080	Ong JS
Gut bacterial pathway abundance	35115690	NA	7738	NA	Lopera-Maya EA

## Sheet: Supplementary Table 2
Gastroesophageal reflux disease (P < 5E-08)						Sepsis
SNP	Effect allele	Other allele	P value	Beta	Standard Error	P value	Beta	Standard Error
rs10010963	T	C	4.91779e-08	-0.0269803	0.00494665	0.606478	-0.00724726	0.0140694
rs1011407	G	A	1.09343e-08	-0.0420618	0.00735917	0.491344	0.0144033	0.0209298
rs10133111	A	G	1.35338e-10	0.0417875	0.00650789	0.102094	0.0300944	0.0184088
rs1021363	G	A	5.09976e-10	-0.031217	0.00502204	0.656493	0.00636429	0.0143095
rs10837002	G	C	4.02893e-08	0.0276491	0.00503665	0.944361	0.000997658	0.0142952
rs11762636	A	C	1.88235e-16	-0.0514827	0.00625598	0.643622	0.00820685	0.0177392
rs11953061	T	C	3.09949e-08	0.0281599	0.00508694	0.876194	-0.00225656	0.0144841
rs12204714	T	C	7.9241e-09	-0.028817	0.00499422	0.647409	0.00648809	0.0141858
rs12357321	A	G	1.33325e-09	0.0317159	0.00523077	0.270652	0.0163637	0.014855
rs12453010	T	C	1.74606e-09	0.0296967	0.00493315	0.526527	-0.00890206	0.0140563
rs12598916	G	C	6.8729e-10	-0.0332614	0.00539171	0.487822	-0.0106245	0.0153139
rs12967855	G	A	1.08793e-12	-0.0365451	0.00513354	0.59925	-0.0076645	0.0145857
rs12997558	A	G	3.03941e-08	0.0278184	0.00502214	0.173223	0.0194432	0.0142763
rs13107325	T	C	2.19938e-14	0.0701443	0.00918312	0.442261	-0.0199931	0.0260198
rs1334297	A	G	1.1413e-12	-0.0387984	0.00545512	0.639486	-0.00726931	0.0155189
rs13409451	G	A	1.92943e-08	-0.0277081	0.00493183	0.640022	-0.00656124	0.0140297
rs1431196	G	A	2.65461e-11	0.0324197	0.00486448	0.0904128	0.0234631	0.013857
rs1479405	T	C	9.85213e-10	0.0314843	0.0051514	0.0572256	0.0278065	0.0146228
rs1510719	C	T	3.83619e-15	-0.0388844	0.00494701	0.254891	-0.0160421	0.0140899
rs1592757	C	G	5.9975e-10	0.0311051	0.00502465	0.335727	0.0137176	0.01425
rs1596747	G	A	1.00344e-10	0.0310869	0.00480742	0.532963	0.00852776	0.0136775
rs1716171	T	C	7.82528e-11	0.0383981	0.00590382	0.879608	0.00253639	0.0167456
rs17379561	T	A	1.07622e-14	0.0530714	0.00686573	0.0874239	0.0334015	0.0195428
rs1883842	G	T	9.26766e-09	0.0308332	0.00536826	0.413415	0.0125157	0.0153022
rs1937450	G	T	7.06806e-11	0.0315845	0.00484484	0.178378	0.0185798	0.0138062
rs2016933	G	C	1.04275e-08	-0.0310253	0.00542057	0.978268	0.000418039	0.0153462
rs2023878	T	C	3.03501e-09	-0.0362846	0.00611913	0.845105	-0.0033991	0.0173985
rs2043539	A	G	2.24042e-08	0.0272058	0.00486485	0.627818	0.00671227	0.0138454
rs2106353	T	G	1.37177e-10	0.0367491	0.00572505	0.075261	0.0289894	0.0162965
rs2145318	A	T	2.02815e-13	0.0353431	0.0048106	0.39074	-0.0117305	0.0136676
rs215614	A	G	4.08413e-11	-0.0328541	0.00497715	0.329802	-0.0137916	0.0141523
rs2164300	T	C	4.13352e-08	-0.0264751	0.00482677	0.0784495	-0.0242052	0.0137549
rs2240326	A	G	1.13214e-22	-0.0471681	0.00481335	0.592729	-0.00731985	0.0136849
rs2358016	G	C	4.17157e-09	0.028271	0.00481025	0.635905	0.00647476	0.0136762
rs2396133	G	A	1.10889e-09	0.0293547	0.00481787	0.745027	0.00445742	0.0137065
rs2396766	A	G	2.33507e-11	0.0322057	0.00481878	0.997801	3.78532e-05	0.0137333
rs2734839	T	C	8.78537e-09	-0.0283478	0.00492778	0.822329	-0.00314424	0.0140024
rs2744961	T	C	5.81126e-09	0.0292007	0.00501549	0.172254	0.0194361	0.014239
rs2782641	A	G	4.32643e-08	0.0270882	0.00494583	0.961721	-0.00067575	0.0140799
rs2815749	G	A	1.07359e-10	0.0388767	0.0060216	0.464767	0.0125902	0.0172227
rs2834005	C	T	9.42041e-09	0.0296997	0.0051734	0.805275	-0.00362418	0.014701
rs2838771	C	G	2.90964e-08	-0.0280984	0.00506571	0.415302	-0.011656	0.0143088
rs324769	T	C	3.04775e-08	-0.0267699	0.00483328	0.0486362	-0.0271306	0.0137595
rs329122	A	G	3.05485e-09	-0.0289529	0.00488358	0.00161618	-0.0436993	0.0138597
rs3766823	A	G	7.09316e-10	0.0393599	0.00638545	0.15792	0.0255821	0.0181163
rs3793577	G	A	2.49436e-08	0.0270309	0.00484976	0.646721	0.00634686	0.013848
rs3828917	T	G	2.26945e-08	0.0671113	0.0120054	0.74637	-0.0110605	0.0341975
rs3863241	T	C	1.48799e-11	0.0324982	0.00481521	0.0537465	0.0263908	0.013682
rs4300861	T	C	5.431e-10	0.0307132	0.00494886	0.878689	0.00215043	0.0140891
rs4382592	G	T	8.19917e-09	-0.0302679	0.00525091	0.295749	-0.0156067	0.0149262
rs4713692	T	C	3.06507e-08	-0.0276128	0.00498634	0.517216	-0.00918916	0.0141886
rs569356	G	A	4.07005e-08	-0.037919	0.00690971	0.802399	0.00493333	0.0197141
rs6711584	A	G	2.65583e-11	0.0322545	0.00483974	0.0400157	0.0283187	0.0137899
rs6722661	A	G	1.14623e-10	-0.0322543	0.00500354	0.0799669	-0.0249273	0.0142371
rs6780459	T	A	3.13993e-08	0.0305507	0.0055211	0.545272	0.00951511	0.0157311
rs7032155	A	C	1.62686e-08	0.02775	0.00491358	0.849502	0.00265429	0.013988
rs7206608	G	C	1.45761e-08	0.0291541	0.005145	0.535231	-0.00908609	0.014654
rs7241572	A	G	9.49336e-10	0.0365511	0.00597464	0.152214	0.0244714	0.0170919
rs7527682	G	A	3.12831e-08	-0.026684	0.00482174	0.92478	0.00129378	0.0137033
rs7541875	G	A	1.61213e-08	0.0273972	0.00484976	0.578	-0.00767405	0.0137946
rs7600261	T	C	9.47327e-11	0.0338034	0.00522051	0.871885	-0.00239577	0.0148561
rs7612999	A	G	4.89824e-08	0.0305231	0.00559546	0.436804	0.0123657	0.0159024
rs761777	G	A	4.71455e-10	0.0345341	0.00554469	0.966315	-0.000660965	0.0156513
rs7675588	A	C	1.80264e-08	-0.0335228	0.00595438	0.451317	0.012741	0.0169153
rs7685686	G	A	1.14427e-08	-0.0279222	0.00489191	0.158822	-0.0195016	0.0138403
rs773109	A	G	8.71365e-14	-0.0380572	0.00510213	0.0136971	-0.0357669	0.0145093
rs7942368	T	C	9.54135e-09	-0.0339683	0.00591917	0.923887	0.00160675	0.0168179
rs903678	A	G	4.89091e-08	0.0277378	0.00508463	0.0272157	0.0319596	0.0144718
rs903959	A	T	2.9893e-09	0.0291631	0.00491608	0.903217	-0.00170248	0.0140008
rs9372625	A	G	2.61818e-14	-0.037727	0.0049537	0.236926	-0.0166965	0.0141172
rs9373363	G	A	4.13457e-09	-0.0326836	0.00555966	0.637321	-0.00747045	0.0158458
rs9396740	A	G	1.46562e-08	-0.031493	0.0055587	0.888869	-0.00220511	0.0157807
rs942065	A	G	8.44559e-10	0.0307384	0.00500925	0.122576	0.0219718	0.01423
rs9517313	C	G	2.04786e-11	0.0331144	0.00494054	0.0801198	0.0246214	0.0140695
rs9529055	A	G	3.10549e-08	0.0266604	0.00481637	0.232979	0.0163124	0.0136766
rs9542729	G	C	1.41205e-09	-0.0363194	0.00599914	0.162832	-0.0238606	0.0170969
rs957345	G	C	1.71597e-09	0.0290528	0.00482393	0.520913	0.00878699	0.0136882
rs9615905	T	C	1.21233e-08	0.0275657	0.0048378	0.784336	-0.00375278	0.0137126
rs9636202	A	G	1.51022e-10	-0.035044	0.00547191	0.726435	0.00542739	0.0155125
rs9940128	A	G	8.05749e-12	0.0332513	0.00486305	0.113703	0.0218803	0.0138328
Gastroesophageal reflux disease (P < 5E-08)						Sepsis (28 day death)
SNP	Effect allele	Other allele	P value	Beta	Standard Error	P value	Beta	Standard Error
rs10010963	T	C	4.91779e-08	-0.0269803	0.00494665	0.244636	0.0399888	0.0343701
rs1011407	G	A	1.09343e-08	-0.0420618	0.00735917	0.525759	-0.0324349	0.0511194
rs10133111	A	G	1.35338e-10	0.0417875	0.00650789	0.304855	0.0460489	0.0448786
rs1021363	G	A	5.09976e-10	-0.031217	0.00502204	0.558475	0.0204139	0.0348891
rs10837002	G	C	4.02893e-08	0.0276491	0.00503665	0.322706	-0.0344739	0.0348605
rs11762636	A	C	1.88235e-16	-0.0514827	0.00625598	0.967878	0.00174775	0.0434007
rs11953061	T	C	3.09949e-08	0.0281599	0.00508694	0.746463	0.0114277	0.0353461
rs12204714	T	C	7.9241e-09	-0.028817	0.00499422	0.313328	0.0349488	0.0346624
rs12357321	A	G	1.33325e-09	0.0317159	0.00523077	0.835726	0.00751351	0.0362336
rs12453010	T	C	1.74606e-09	0.0296967	0.00493315	0.501491	-0.0230566	0.0343029
rs12598916	G	C	6.8729e-10	-0.0332614	0.00539171	0.454963	0.027956	0.037416
rs12967855	G	A	1.08793e-12	-0.0365451	0.00513354	0.645958	-0.0163712	0.0356373
rs12997558	A	G	3.03941e-08	0.0278184	0.00502214	0.50564	-0.0231964	0.0348481
rs13107325	T	C	2.19938e-14	0.0701443	0.00918312	0.249669	0.073001	0.0634155
rs1334297	A	G	1.1413e-12	-0.0387984	0.00545512	0.177194	-0.0510226	0.0378101
rs13409451	G	A	1.92943e-08	-0.0277081	0.00493183	0.659921	-0.0150747	0.0342589
rs1431196	G	A	2.65461e-11	0.0324197	0.00486448	0.0225336	0.077219	0.0338493
rs1479405	T	C	9.85213e-10	0.0314843	0.0051514	0.0392916	0.0735932	0.0357054
rs1510719	C	T	3.83619e-15	-0.0388844	0.00494701	0.243091	-0.0401486	0.0343945
rs1592757	C	G	5.9975e-10	0.0311051	0.00502465	0.337401	0.0333664	0.0347816
rs1596747	G	A	1.00344e-10	0.0310869	0.00480742	0.475949	0.0238047	0.0333945
rs1716171	T	C	7.82528e-11	0.0383981	0.00590382	0.155156	0.0581823	0.0409287
rs17379561	T	A	1.07622e-14	0.0530714	0.00686573	0.220147	0.0584085	0.0476361
rs1883842	G	T	9.26766e-09	0.0308332	0.00536826	0.33532	0.0360434	0.0374106
rs1937450	G	T	7.06806e-11	0.0315845	0.00484484	0.029187	0.0735895	0.033742
rs2016933	G	C	1.04275e-08	-0.0310253	0.00542057	0.459032	0.0277939	0.037537
rs2023878	T	C	3.03501e-09	-0.0362846	0.00611913	0.762351	-0.0128431	0.0424715
rs2043539	A	G	2.24042e-08	0.0272058	0.00486485	0.907004	0.00395157	0.0338266
rs2106353	T	G	1.37177e-10	0.0367491	0.00572505	0.058019	0.0754406	0.0397987
rs2145318	A	T	2.02815e-13	0.0353431	0.0048106	0.985029	-0.000626119	0.033367
rs215614	A	G	4.08413e-11	-0.0328541	0.00497715	0.51424	-0.0225495	0.0345718
rs2164300	T	C	4.13352e-08	-0.0264751	0.00482677	0.189472	-0.0439966	0.0335304
rs2240326	A	G	1.13214e-22	-0.0471681	0.00481335	0.279997	0.0361174	0.033432
rs2358016	G	C	4.17157e-09	0.028271	0.00481025	0.208186	0.0420493	0.0334104
rs2396133	G	A	1.10889e-09	0.0293547	0.00481787	0.0615375	0.0625443	0.0334531
rs2396766	A	G	2.33507e-11	0.0322057	0.00481878	0.0898132	-0.0567741	0.0334677
rs2734839	T	C	8.78537e-09	-0.0283478	0.00492778	0.695122	-0.013411	0.0342192
rs2744961	T	C	5.81126e-09	0.0292007	0.00501549	0.852875	-0.00644158	0.0347346
rs2782641	A	G	4.32643e-08	0.0270882	0.00494583	0.48234	0.0241266	0.0343417
rs2815749	G	A	1.07359e-10	0.0388767	0.0060216	0.681066	-0.0173099	0.0421158
rs2834005	C	T	9.42041e-09	0.0296997	0.0051734	0.618338	-0.0178954	0.0359197
rs2838771	C	G	2.90964e-08	-0.0280984	0.00506571	0.22699	0.0421102	0.0348551
rs324769	T	C	3.04775e-08	-0.0267699	0.00483328	0.56978	0.0191009	0.033606
rs329122	A	G	3.05485e-09	-0.0289529	0.00488358	0.417964	-0.0274248	0.0338595
rs3766823	A	G	7.09316e-10	0.0393599	0.00638545	0.615491	0.0222315	0.0442638
rs3793577	G	A	2.49436e-08	0.0270309	0.00484976	0.32131	0.0336359	0.033915
rs3828917	T	G	2.26945e-08	0.0671113	0.0120054	0.801434	-0.0210168	0.0835684
rs3863241	T	C	1.48799e-11	0.0324982	0.00481521	0.0571479	0.0635028	0.0333842
rs4300861	T	C	5.431e-10	0.0307132	0.00494886	0.326844	-0.0337622	0.034434
rs4382592	G	T	8.19917e-09	-0.0302679	0.00525091	0.534977	-0.0225514	0.0363482
rs4713692	T	C	3.06507e-08	-0.0276128	0.00498634	0.53646	-0.0214128	0.0346387
rs569356	G	A	4.07005e-08	-0.037919	0.00690971	0.961063	0.00234563	0.0480472
rs6711584	A	G	2.65583e-11	0.0322545	0.00483974	0.0834123	0.0582916	0.0336707
rs6722661	A	G	1.14623e-10	-0.0322543	0.00500354	0.213479	0.04321	0.0347331
rs6780459	T	A	3.13993e-08	0.0305507	0.0055211	0.517988	0.0248213	0.0383963
rs7032155	A	C	1.62686e-08	0.02775	0.00491358	0.855886	-0.00619388	0.0341047
rs7206608	G	C	1.45761e-08	0.0291541	0.005145	0.415931	-0.0291263	0.0358036
rs7241572	A	G	9.49336e-10	0.0365511	0.00597464	0.958538	-0.00216735	0.0416892
rs7527682	G	A	3.12831e-08	-0.026684	0.00482174	0.380306	0.0293284	0.0334291
rs7541875	G	A	1.61213e-08	0.0273972	0.00484976	0.403304	-0.0281453	0.0336773
rs7600261	T	C	9.47327e-11	0.0338034	0.00522051	0.746897	-0.0116799	0.0361905
rs7612999	A	G	4.89824e-08	0.0305231	0.00559546	0.503381	-0.0259764	0.0388182
rs761777	G	A	4.71455e-10	0.0345341	0.00554469	0.861969	-0.00664404	0.038213
rs7675588	A	C	1.80264e-08	-0.0335228	0.00595438	0.422884	0.0330419	0.0412287
rs7685686	G	A	1.14427e-08	-0.0279222	0.00489191	0.493186	-0.0231515	0.0337855
rs773109	A	G	8.71365e-14	-0.0380572	0.00510213	0.13618	-0.0527426	0.0353937
rs7942368	T	C	9.54135e-09	-0.0339683	0.00591917	0.554559	0.0243265	0.0411656
rs903678	A	G	4.89091e-08	0.0277378	0.00508463	0.691014	0.0140292	0.0352955
rs903959	A	T	2.9893e-09	0.0291631	0.00491608	0.708128	-0.0127772	0.0341299
rs9372625	A	G	2.61818e-14	-0.037727	0.0049537	0.156856	-0.0488295	0.0344908
rs9373363	G	A	4.13457e-09	-0.0326836	0.00555966	0.550198	-0.0231139	0.0386867
rs9396740	A	G	1.46562e-08	-0.031493	0.0055587	0.635492	0.0182474	0.0384957
rs942065	A	G	8.44559e-10	0.0307384	0.00500925	0.471759	0.0250008	0.0347417
rs9517313	C	G	2.04786e-11	0.0331144	0.00494054	0.692649	0.0135951	0.0343952
rs9529055	A	G	3.10549e-08	0.0266604	0.00481637	0.500477	-0.0225144	0.033417
rs9542729	G	C	1.41205e-09	-0.0363194	0.00599914	0.418099	-0.0338132	0.0417588
rs957345	G	C	1.71597e-09	0.0290528	0.00482393	0.914477	0.00359261	0.033453
rs9615905	T	C	1.21233e-08	0.0275657	0.0048378	0.513328	-0.0218812	0.0334747
rs9636202	A	G	1.51022e-10	-0.035044	0.00547191	0.00902153	-0.0988981	0.0378741
rs9940128	A	G	8.05749e-12	0.0332513	0.00486305	0.266201	0.0374794	0.0337089
Gastroesophageal reflux disease (P < 5E-08)						Sepsis (critical care)
SNP	Effect allele	Other allele	P value	Beta	Standard Error	P value	Beta	Standard Error
rs10010963	T	C	4.91779e-08	-0.0269803	0.00494665	0.155549	0.057422	0.0404322
rs1011407	G	A	1.09343e-08	-0.0420618	0.00735917	0.833315	0.0126958	0.0603261
rs10133111	A	G	1.35338e-10	0.0417875	0.00650789	0.151208	0.0757548	0.0527805
rs1021363	G	A	5.09976e-10	-0.031217	0.00502204	0.0815061	0.071599	0.0411014
rs10837002	G	C	4.02893e-08	0.0276491	0.00503665	0.328797	-0.0400132	0.0409745
rs11762636	A	C	1.88235e-16	-0.0514827	0.00625598	0.89072	0.00699225	0.0508921
rs11953061	T	C	3.09949e-08	0.0281599	0.00508694	0.912423	-0.00458119	0.0416537
rs12204714	T	C	7.9241e-09	-0.028817	0.00499422	0.943784	0.00287264	0.0407384
rs12357321	A	G	1.33325e-09	0.0317159	0.00523077	0.848516	0.0081391	0.0426103
rs12453010	T	C	1.74606e-09	0.0296967	0.00493315	0.780225	0.0112604	0.0403564
rs12598916	G	C	6.8729e-10	-0.0332614	0.00539171	0.464511	0.0321534	0.0439591
rs12967855	G	A	1.08793e-12	-0.0365451	0.00513354	0.85115	0.00785739	0.0418723
rs12997558	A	G	3.03941e-08	0.0278184	0.00502214	0.826686	-0.00896332	0.0409369
rs13107325	T	C	2.19938e-14	0.0701443	0.00918312	0.747915	0.023935	0.0744729
rs1334297	A	G	1.1413e-12	-0.0387984	0.00545512	0.575948	0.0249139	0.0445438
rs13409451	G	A	1.92943e-08	-0.0277081	0.00493183	0.15962	-0.056729	0.0403377
rs1431196	G	A	2.65461e-11	0.0324197	0.00486448	0.598616	0.0209429	0.0397856
rs1479405	T	C	9.85213e-10	0.0314843	0.0051514	0.314695	0.0421731	0.0419458
rs1510719	C	T	3.83619e-15	-0.0388844	0.00494701	0.23328	-0.0482353	0.0404674
rs1592757	C	G	5.9975e-10	0.0311051	0.00502465	0.992469	-0.000386568	0.0409545
rs1596747	G	A	1.00344e-10	0.0310869	0.00480742	0.223567	0.0477243	0.0392116
rs1716171	T	C	7.82528e-11	0.0383981	0.00590382	0.0914661	-0.0811479	0.0480816
rs17379561	T	A	1.07622e-14	0.0530714	0.00686573	0.784506	-0.0152695	0.0558397
rs1883842	G	T	9.26766e-09	0.0308332	0.00536826	0.292255	-0.0463408	0.0440005
rs1937450	G	T	7.06806e-11	0.0315845	0.00484484	0.688884	0.0158772	0.0396564
rs2016933	G	C	1.04275e-08	-0.0310253	0.00542057	0.200911	0.0564585	0.0441441
rs2023878	T	C	3.03501e-09	-0.0362846	0.00611913	0.674845	0.0209455	0.0499288
rs2043539	A	G	2.24042e-08	0.0272058	0.00486485	0.176819	-0.0537646	0.0398076
rs2106353	T	G	1.37177e-10	0.0367491	0.00572505	0.614223	0.0234955	0.046613
rs2145318	A	T	2.02815e-13	0.0353431	0.0048106	0.69363	0.0154681	0.0392659
rs215614	A	G	4.08413e-11	-0.0328541	0.00497715	0.00153515	-0.128652	0.0406105
rs2164300	T	C	4.13352e-08	-0.0264751	0.00482677	0.640428	-0.0184633	0.0395273
rs2240326	A	G	1.13214e-22	-0.0471681	0.00481335	0.898115	0.00503963	0.0393588
rs2358016	G	C	4.17157e-09	0.028271	0.00481025	0.138857	0.0580983	0.039254
rs2396133	G	A	1.10889e-09	0.0293547	0.00481787	0.449767	-0.0296991	0.0392948
rs2396766	A	G	2.33507e-11	0.0322057	0.00481878	0.606806	0.0202806	0.0394075
rs2734839	T	C	8.78537e-09	-0.0283478	0.00492778	0.101558	-0.0657777	0.0401734
rs2744961	T	C	5.81126e-09	0.0292007	0.00501549	0.579952	-0.0225911	0.0408183
rs2782641	A	G	4.32643e-08	0.0270882	0.00494583	0.34312	-0.0383221	0.0404234
rs2815749	G	A	1.07359e-10	0.0388767	0.0060216	0.613187	0.0250179	0.0494885
rs2834005	C	T	9.42041e-09	0.0296997	0.0051734	0.478327	0.0299471	0.0422387
rs2838771	C	G	2.90964e-08	-0.0280984	0.00506571	0.0794621	-0.0721161	0.0411196
rs324769	T	C	3.04775e-08	-0.0267699	0.00483328	0.294326	0.0415605	0.0396313
rs329122	A	G	3.05485e-09	-0.0289529	0.00488358	0.0956005	-0.0665118	0.0399095
rs3766823	A	G	7.09316e-10	0.0393599	0.00638545	0.088871	-0.0884778	0.0520035
rs3793577	G	A	2.49436e-08	0.0270309	0.00484976	0.624361	-0.0194551	0.0397304
rs3828917	T	G	2.26945e-08	0.0671113	0.0120054	0.500636	0.0663922	0.0985794
rs3863241	T	C	1.48799e-11	0.0324982	0.00481521	0.0226882	0.0895889	0.0393168
rs4300861	T	C	5.431e-10	0.0307132	0.00494886	0.493599	-0.0277165	0.040486
rs4382592	G	T	8.19917e-09	-0.0302679	0.00525091	0.284797	0.0458356	0.0428528
rs4713692	T	C	3.06507e-08	-0.0276128	0.00498634	0.987109	0.000659288	0.040805
rs569356	G	A	4.07005e-08	-0.037919	0.00690971	0.349029	0.0529679	0.056561
rs6711584	A	G	2.65583e-11	0.0322545	0.00483974	0.132224	0.0596303	0.0396112
rs6722661	A	G	1.14623e-10	-0.0322543	0.00500354	0.980863	0.00098182	0.0409308
rs6780459	T	A	3.13993e-08	0.0305507	0.0055211	0.245067	0.0525282	0.0451889
rs7032155	A	C	1.62686e-08	0.02775	0.00491358	0.738387	-0.0133816	0.0400657
rs7206608	G	C	1.45761e-08	0.0291541	0.005145	0.893171	0.00564595	0.0420421
rs7241572	A	G	9.49336e-10	0.0365511	0.00597464	0.848264	0.00938096	0.0490292
rs7527682	G	A	3.12831e-08	-0.026684	0.00482174	0.855034	-0.00718555	0.0393298
rs7541875	G	A	1.61213e-08	0.0273972	0.00484976	0.916747	-0.00413977	0.039603
rs7600261	T	C	9.47327e-11	0.0338034	0.00522051	0.439112	-0.0330268	0.0426871
rs7612999	A	G	4.89824e-08	0.0305231	0.00559546	0.10986	0.0729155	0.0456058
rs761777	G	A	4.71455e-10	0.0345341	0.00554469	0.317945	-0.0447741	0.0448328
rs7675588	A	C	1.80264e-08	-0.0335228	0.00595438	0.87247	0.00778856	0.0485203
rs7685686	G	A	1.14427e-08	-0.0279222	0.00489191	0.0584642	-0.0752304	0.039758
rs773109	A	G	8.71365e-14	-0.0380572	0.00510213	0.192453	-0.0542135	0.0415953
rs7942368	T	C	9.54135e-09	-0.0339683	0.00591917	0.43137	-0.0379578	0.0482402
rs903678	A	G	4.89091e-08	0.0277378	0.00508463	0.230856	0.0497377	0.0415119
rs903959	A	T	2.9893e-09	0.0291631	0.00491608	0.0281851	-0.0881718	0.0401749
rs9372625	A	G	2.61818e-14	-0.037727	0.0049537	0.366276	-0.0366059	0.0405169
rs9373363	G	A	4.13457e-09	-0.0326836	0.00555966	0.773931	-0.0130375	0.0453896
rs9396740	A	G	1.46562e-08	-0.031493	0.0055587	0.652532	0.0203911	0.0452887
rs942065	A	G	8.44559e-10	0.0307384	0.00500925	0.906867	-0.00477206	0.0407899
rs9517313	C	G	2.04786e-11	0.0331144	0.00494054	0.242975	0.0471958	0.0404218
rs9529055	A	G	3.10549e-08	0.0266604	0.00481637	0.747851	0.0126376	0.0393113
rs9542729	G	C	1.41205e-09	-0.0363194	0.00599914	0.575156	-0.027503	0.049071
rs957345	G	C	1.71597e-09	0.0290528	0.00482393	0.344798	-0.0371408	0.0393138
rs9615905	T	C	1.21233e-08	0.0275657	0.0048378	0.407685	-0.0326351	0.0394155
rs9636202	A	G	1.51022e-10	-0.035044	0.00547191	0.839061	-0.00904173	0.0445197
rs9940128	A	G	8.05749e-12	0.0332513	0.00486305	0.0325829	0.0848202	0.0396878
Gastroesophageal reflux disease (P < 5E-08)						Gut bacterial pathway abundance (ARO.PWY..chorismate.biosynthesis.I)
SNP	Effect allele	Other allele	P value	Beta	Standard Error	P value	Beta	Standard Error
rs10010963	T	C	4.91779e-08	-0.0269803	0.00494665	0.505007	-0.0111676	0.0167523
rs1011407	G	A	1.09343e-08	-0.0420618	0.00735917	0.714529	0.00913023	0.024961
rs10133111	A	G	1.35338e-10	0.0417875	0.00650789	0.914077	-0.00258273	0.0239369
rs1021363	G	A	5.09976e-10	-0.031217	0.00502204	0.415009	-0.013759	0.0168798
rs10837002	G	C	4.02893e-08	0.0276491	0.00503665	0.204359	-0.0214358	0.0168888
rs11762636	A	C	1.88235e-16	-0.0514827	0.00625598	0.875955	-0.0032555	0.0208554
rs11953061	T	C	3.09949e-08	0.0281599	0.00508694	0.0292476	-0.0370501	0.0169944
rs12204714	T	C	7.9241e-09	-0.028817	0.00499422	0.174729	0.022654	0.0166922
rs12357321	A	G	1.33325e-09	0.0317159	0.00523077	0.335144	0.0165677	0.0171899
rs12453010	T	C	1.74606e-09	0.0296967	0.00493315	0.971457	0.00057786	0.0161501
rs12598916	G	C	6.8729e-10	-0.0332614	0.00539171	0.661927	0.00782683	0.0178999
rs12967855	G	A	1.08793e-12	-0.0365451	0.00513354	0.951501	-0.0010452	0.0171847
rs12997558	A	G	3.03941e-08	0.0278184	0.00502214	0.340489	-0.0160697	0.0168587
rs1334297	A	G	1.1413e-12	-0.0387984	0.00545512	0.204538	0.0227795	0.0179546
rs13409451	G	A	1.92943e-08	-0.0277081	0.00493183	0.450393	0.0123537	0.0163678
rs1431196	G	A	2.65461e-11	0.0324197	0.00486448	0.178476	-0.0219149	0.016288
rs1479405	T	C	9.85213e-10	0.0314843	0.0051514	0.953733	-0.0010023	0.0172751
rs1510719	C	T	3.83619e-15	-0.0388844	0.00494701	0.44065	0.0126789	0.0164428
rs1592757	C	G	5.9975e-10	0.0311051	0.00502465	0.965985	-0.000714312	0.0167502
rs1596747	G	A	1.00344e-10	0.0310869	0.00480742	0.0728836	-0.0288548	0.016088
rs1716171	T	C	7.82528e-11	0.0383981	0.00590382	0.00288211	-0.0576894	0.0193586
rs17379561	T	A	1.07622e-14	0.0530714	0.00686573	0.852343	-0.00409355	0.0219929
rs1883842	G	T	9.26766e-09	0.0308332	0.00536826	0.205441	-0.0229885	0.0181555
rs1937450	G	T	7.06806e-11	0.0315845	0.00484484	0.690404	0.00647806	0.0162639
rs2016933	G	C	1.04275e-08	-0.0310253	0.00542057	0.460939	-0.0132038	0.0179083
rs2023878	T	C	3.03501e-09	-0.0362846	0.00611913	0.065793	0.0371668	0.0202011
rs2043539	A	G	2.24042e-08	0.0272058	0.00486485	0.589086	-0.00881612	0.0163213
rs2106353	T	G	1.37177e-10	0.0367491	0.00572505	0.319646	-0.0193029	0.0193963
rs2145318	A	T	2.02815e-13	0.0353431	0.0048106	0.152939	-0.023355	0.016341
rs215614	A	G	4.08413e-11	-0.0328541	0.00497715	0.0299185	0.0367261	0.0169153
rs2164300	T	C	4.13352e-08	-0.0264751	0.00482677	0.942422	-0.00116456	0.0161237
rs2240326	A	G	1.13214e-22	-0.0471681	0.00481335	0.442389	-0.0124161	0.0161633
rs2358016	G	C	4.17157e-09	0.028271	0.00481025	0.82619	-0.00352431	0.0160495
rs2396133	G	A	1.10889e-09	0.0293547	0.00481787	0.549951	-0.00966999	0.0161751
rs2396766	A	G	2.33507e-11	0.0322057	0.00481878	0.560217	-0.00933007	0.0160167
rs2734839	T	C	8.78537e-09	-0.0283478	0.00492778	0.606784	0.00854601	0.0166049
rs2744961	T	C	5.81126e-09	0.0292007	0.00501549	0.648688	-0.00777257	0.0170606
rs2782641	A	G	4.32643e-08	0.0270882	0.00494583	0.77382	0.00470783	0.0163818
rs2815749	G	A	1.07359e-10	0.0388767	0.0060216	0.552128	0.0124923	0.0210105
rs2834005	C	T	9.42041e-09	0.0296997	0.0051734	0.0157138	-0.0420634	0.017414
rs2838771	C	G	2.90964e-08	-0.0280984	0.00506571	0.839847	-0.00344035	0.0170239
rs324769	T	C	3.04775e-08	-0.0267699	0.00483328	0.759859	0.00491898	0.0160926
rs329122	A	G	3.05485e-09	-0.0289529	0.00488358	0.614237	0.00833955	0.0165456
rs3766823	A	G	7.09316e-10	0.0393599	0.00638545	0.992474	-0.000198189	0.0210112
rs3793577	G	A	2.49436e-08	0.0270309	0.00484976	0.972677	0.0005664	0.0165366
rs3863241	T	C	1.48799e-11	0.0324982	0.00481521	0.440126	-0.0126513	0.0163881
rs4300861	T	C	5.431e-10	0.0307132	0.00494886	0.493462	-0.0112583	0.01644
rs4382592	G	T	8.19917e-09	-0.0302679	0.00525091	0.801972	0.0043871	0.0174927
rs4713692	T	C	3.06507e-08	-0.0276128	0.00498634	0.514414	-0.010964	0.0168164
rs569356	G	A	4.07005e-08	-0.037919	0.00690971	0.745459	0.00770247	0.0237267
rs6711584	A	G	2.65583e-11	0.0322545	0.00483974	0.199845	0.020735	0.0161741
rs6722661	A	G	1.14623e-10	-0.0322543	0.00500354	0.247018	0.0192795	0.0166543
rs6780459	T	A	3.13993e-08	0.0305507	0.0055211	0.916163	0.00197551	0.0187665
rs7032155	A	C	1.62686e-08	0.02775	0.00491358	0.394408	-0.0139986	0.0164371
rs7206608	G	C	1.45761e-08	0.0291541	0.005145	0.436631	0.0134689	0.0173146
rs7241572	A	G	9.49336e-10	0.0365511	0.00597464	0.36112	-0.0194569	0.0213055
rs7527682	G	A	3.12831e-08	-0.026684	0.00482174	0.879026	-0.00244817	0.0160848
rs7541875	G	A	1.61213e-08	0.0273972	0.00484976	0.253717	0.0184259	0.0161437
rs7600261	T	C	9.47327e-11	0.0338034	0.00522051	0.284387	0.0188595	0.0176172
rs7612999	A	G	4.89824e-08	0.0305231	0.00559546	0.52156	-0.0117704	0.0183642
rs761777	G	A	4.71455e-10	0.0345341	0.00554469	0.576293	-0.0109687	0.0196287
rs7675588	A	C	1.80264e-08	-0.0335228	0.00595438	0.921341	0.00198925	0.0201453
rs7685686	G	A	1.14427e-08	-0.0279222	0.00489191	0.0591385	0.0307439	0.0162911
rs773109	A	G	8.71365e-14	-0.0380572	0.00510213	0.0191483	0.0404739	0.0172771
rs7942368	T	C	9.54135e-09	-0.0339683	0.00591917	0.63393	0.0095702	0.0200969
rs903678	A	G	4.89091e-08	0.0277378	0.00508463	0.0931172	-0.0287219	0.0171047
rs903959	A	T	2.9893e-09	0.0291631	0.00491608	0.0844034	-0.0289761	0.016791
rs9372625	A	G	2.61818e-14	-0.037727	0.0049537	0.377669	0.0148228	0.0168021
rs9373363	G	A	4.13457e-09	-0.0326836	0.00555966	0.321239	-0.0179875	0.0181341
rs9396740	A	G	1.46562e-08	-0.031493	0.0055587	0.374111	-0.0165898	0.0186655
rs942065	A	G	8.44559e-10	0.0307384	0.00500925	0.701305	-0.00655836	0.0170987
rs9517313	C	G	2.04786e-11	0.0331144	0.00494054	0.195408	-0.0222749	0.0172041
rs9529055	A	G	3.10549e-08	0.0266604	0.00481637	0.214225	-0.0200375	0.0161329
rs9542729	G	C	1.41205e-09	-0.0363194	0.00599914	0.463989	-0.0155733	0.0212665
rs957345	G	C	1.71597e-09	0.0290528	0.00482393	0.19743	0.020716	0.0160726
rs9615905	T	C	1.21233e-08	0.0275657	0.0048378	0.572615	0.00912633	0.0161756
rs9636202	A	G	1.51022e-10	-0.035044	0.00547191	0.958467	-0.00100332	0.0192661
rs9940128	A	G	8.05749e-12	0.0332513	0.00486305	0.132661	-0.024389	0.0162195
Gastroesophageal reflux disease (P < 5E-08)						Gut bacterial pathway abundance (COLANSYN.PWY..colanic.acid.building.blocks.biosynthesis)
SNP	Effect allele	Other allele	P value	Beta	Standard Error	P value	Beta	Standard Error
rs1011407	G	A	1.09343e-08	-0.0420618	0.00735917	0.877494	0.0039438	0.0255847
rs10133111	A	G	1.35338e-10	0.0417875	0.00650789	0.378858	0.0215561	0.0244955
rs10837002	G	C	4.02893e-08	0.0276491	0.00503665	0.185792	0.022895	0.0173037
rs11762636	A	C	1.88235e-16	-0.0514827	0.00625598	0.77142	-0.00620652	0.0213636
rs11953061	T	C	3.09949e-08	0.0281599	0.00508694	0.0617561	0.0325521	0.0174258
rs12357321	A	G	1.33325e-09	0.0317159	0.00523077	0.37646	0.0155995	0.0176378
rs12453010	T	C	1.74606e-09	0.0296967	0.00493315	0.851183	-0.0031056	0.0165536
rs12598916	G	C	6.8729e-10	-0.0332614	0.00539171	0.126174	0.0280603	0.0183476
rs12967855	G	A	1.08793e-12	-0.0365451	0.00513354	0.135021	-0.0263222	0.0176116
rs12997558	A	G	3.03941e-08	0.0278184	0.00502214	0.246975	0.0200011	0.0172762
rs1334297	A	G	1.1413e-12	-0.0387984	0.00545512	0.0772254	0.0325081	0.0183971
rs1431196	G	A	2.65461e-11	0.0324197	0.00486448	0.842658	0.00331262	0.0166887
rs1479405	T	C	9.85213e-10	0.0314843	0.0051514	0.817181	0.00409784	0.0177264
rs1592757	C	G	5.9975e-10	0.0311051	0.00502465	0.872658	0.00274609	0.0171328
rs1716171	T	C	7.82528e-11	0.0383981	0.00590382	0.291956	0.02093	0.0198607
rs1883842	G	T	9.26766e-09	0.0308332	0.00536826	0.849049	0.00354761	0.018639
rs1937450	G	T	7.06806e-11	0.0315845	0.00484484	0.163139	0.0232605	0.016679
rs2023878	T	C	3.03501e-09	-0.0362846	0.00611913	0.237181	0.0244103	0.0206506
rs2043539	A	G	2.24042e-08	0.0272058	0.00486485	0.042375	0.0339883	0.0167445
rs2106353	T	G	1.37177e-10	0.0367491	0.00572505	0.0904316	0.0336443	0.0198711
rs2145318	A	T	2.02815e-13	0.0353431	0.0048106	0.4805	0.0118135	0.0167449
rs215614	A	G	4.08413e-11	-0.0328541	0.00497715	0.761192	-0.00526429	0.0173215
rs2164300	T	C	4.13352e-08	-0.0264751	0.00482677	0.524702	-0.0105095	0.0165214
rs2240326	A	G	1.13214e-22	-0.0471681	0.00481335	0.0143021	-0.0405525	0.0165548
rs2396133	G	A	1.10889e-09	0.0293547	0.00481787	0.387318	0.0143169	0.0165611
rs2396766	A	G	2.33507e-11	0.0322057	0.00481878	0.379669	0.0144234	0.0164181
rs2734839	T	C	8.78537e-09	-0.0283478	0.00492778	0.582328	0.00935127	0.0170027
rs2744961	T	C	5.81126e-09	0.0292007	0.00501549	0.561566	-0.0101352	0.017459
rs2782641	A	G	4.32643e-08	0.0270882	0.00494583	0.147207	0.0243531	0.0168014
rs2815749	G	A	1.07359e-10	0.0388767	0.0060216	0.693659	-0.00848893	0.0215513
rs2834005	C	T	9.42041e-09	0.0296997	0.0051734	0.000270128	0.0649423	0.0178296
rs2838771	C	G	2.90964e-08	-0.0280984	0.00506571	0.127887	-0.0265956	0.0174686
rs324769	T	C	3.04775e-08	-0.0267699	0.00483328	0.212905	0.0205388	0.0164888
rs329122	A	G	3.05485e-09	-0.0289529	0.00488358	0.373253	-0.0150877	0.0169449
rs3766823	A	G	7.09316e-10	0.0393599	0.00638545	0.900479	0.00269514	0.0215515
rs3793577	G	A	2.49436e-08	0.0270309	0.00484976	0.00554141	0.0469901	0.016941
rs3863241	T	C	1.48799e-11	0.0324982	0.00481521	0.670239	0.00715935	0.0168131
rs4300861	T	C	5.431e-10	0.0307132	0.00494886	0.70233	0.00643579	0.0168398
rs4382592	G	T	8.19917e-09	-0.0302679	0.00525091	0.382751	-0.0156252	0.0179016
rs4713692	T	C	3.06507e-08	-0.0276128	0.00498634	0.0938275	0.0288432	0.0172143
rs569356	G	A	4.07005e-08	-0.037919	0.00690971	0.947782	0.00159566	0.0243641
rs7032155	A	C	1.62686e-08	0.02775	0.00491358	0.0408009	0.0344138	0.0168237
rs7206608	G	C	1.45761e-08	0.0291541	0.005145	0.43165	-0.0139337	0.017719
rs7241572	A	G	9.49336e-10	0.0365511	0.00597464	0.9728	0.000745294	0.021858
rs7612999	A	G	4.89824e-08	0.0305231	0.00559546	0.606398	-0.00970569	0.0188379
rs7675588	A	C	1.80264e-08	-0.0335228	0.00595438	0.431388	-0.0162399	0.02064
rs7685686	G	A	1.14427e-08	-0.0279222	0.00489191	0.984633	-0.00032153	0.0166938
rs773109	A	G	8.71365e-14	-0.0380572	0.00510213	0.0848321	-0.0305459	0.0177251
rs7942368	T	C	9.54135e-09	-0.0339683	0.00591917	0.900106	0.00258653	0.0206052
rs903959	A	T	2.9893e-09	0.0291631	0.00491608	0.0310485	0.0371324	0.0172192
rs9396740	A	G	1.46562e-08	-0.031493	0.0055587	0.346089	-0.0179864	0.0190898
rs942065	A	G	8.44559e-10	0.0307384	0.00500925	0.138389	-0.025971	0.0175264
rs9517313	C	G	2.04786e-11	0.0331144	0.00494054	0.963511	-0.000808268	0.0176681
rs9529055	A	G	3.10549e-08	0.0266604	0.00481637	0.91056	-0.00185505	0.0165139
rs9542729	G	C	1.41205e-09	-0.0363194	0.00599914	0.0287263	0.0477709	0.0218409
rs957345	G	C	1.71597e-09	0.0290528	0.00482393	0.896894	0.00213436	0.0164705
rs9615905	T	C	1.21233e-08	0.0275657	0.0048378	0.819422	0.00378951	0.0165997
rs9636202	A	G	1.51022e-10	-0.035044	0.00547191	0.300541	-0.0204867	0.0197887
rs9940128	A	G	8.05749e-12	0.0332513	0.00486305	0.204116	0.0211103	0.0166235
Gastroesophageal reflux disease (P < 5E-08)						Gut bacterial pathway abundance (COMPLETE.ARO.PWY..superpathway.of.aromatic.amino.acid.biosynthesis)
SNP	Effect allele	Other allele	P value	Beta	Standard Error	P value	Beta	Standard Error
rs10010963	T	C	4.91779e-08	-0.0269803	0.00494665	0.580809	-0.00926913	0.0167857
rs1011407	G	A	1.09343e-08	-0.0420618	0.00735917	0.565653	0.0143679	0.0250108
rs10133111	A	G	1.35338e-10	0.0417875	0.00650789	0.888896	0.0033507	0.0239847
rs1021363	G	A	5.09976e-10	-0.031217	0.00502204	0.943506	0.00119856	0.0169136
rs10837002	G	C	4.02893e-08	0.0276491	0.00503665	0.168834	-0.0232848	0.0169226
rs11762636	A	C	1.88235e-16	-0.0514827	0.00625598	0.644796	0.0096336	0.020897
rs11953061	T	C	3.09949e-08	0.0281599	0.00508694	0.103632	-0.0277136	0.0170284
rs12204714	T	C	7.9241e-09	-0.028817	0.00499422	0.295018	0.0175146	0.0167255
rs12357321	A	G	1.33325e-09	0.0317159	0.00523077	0.129094	0.026141	0.0172243
rs12453010	T	C	1.74606e-09	0.0296967	0.00493315	0.507775	0.0107177	0.0161824
rs12598916	G	C	6.8729e-10	-0.0332614	0.00539171	0.956671	0.000974475	0.0179357
rs12967855	G	A	1.08793e-12	-0.0365451	0.00513354	0.748409	-0.00552278	0.017219
rs12997558	A	G	3.03941e-08	0.0278184	0.00502214	0.399471	-0.014233	0.0168924
rs1334297	A	G	1.1413e-12	-0.0387984	0.00545512	0.489559	0.0124316	0.0179904
rs13409451	G	A	1.92943e-08	-0.0277081	0.00493183	0.272963	0.0179793	0.0164005
rs1431196	G	A	2.65461e-11	0.0324197	0.00486448	0.188642	-0.0214551	0.0163205
rs1479405	T	C	9.85213e-10	0.0314843	0.0051514	0.813495	-0.00408366	0.0173096
rs1510719	C	T	3.83619e-15	-0.0388844	0.00494701	0.517832	0.0106546	0.0164756
rs1592757	C	G	5.9975e-10	0.0311051	0.00502465	0.786926	-0.00453671	0.0167837
rs1596747	G	A	1.00344e-10	0.0310869	0.00480742	0.0161972	-0.03876	0.0161202
rs1716171	T	C	7.82528e-11	0.0383981	0.00590382	0.00129915	-0.0623849	0.0193973
rs17379561	T	A	1.07622e-14	0.0530714	0.00686573	0.392893	-0.0188279	0.0220368
rs1883842	G	T	9.26766e-09	0.0308332	0.00536826	0.260013	-0.0204905	0.0181917
rs1937450	G	T	7.06806e-11	0.0315845	0.00484484	0.512765	0.0106667	0.0162964
rs2016933	G	C	1.04275e-08	-0.0310253	0.00542057	0.383314	-0.0156438	0.0179441
rs2023878	T	C	3.03501e-09	-0.0362846	0.00611913	0.133449	0.0303752	0.0202415
rs2043539	A	G	2.24042e-08	0.0272058	0.00486485	0.211422	-0.0204369	0.0163539
rs2106353	T	G	1.37177e-10	0.0367491	0.00572505	0.885153	-0.00280719	0.019435
rs2145318	A	T	2.02815e-13	0.0353431	0.0048106	0.148027	-0.0236851	0.0163737
rs215614	A	G	4.08413e-11	-0.0328541	0.00497715	0.0848028	0.0292114	0.0169491
rs2164300	T	C	4.13352e-08	-0.0264751	0.00482677	0.928211	0.00145559	0.0161559
rs2240326	A	G	1.13214e-22	-0.0471681	0.00481335	0.263679	-0.0181024	0.0161956
rs2358016	G	C	4.17157e-09	0.028271	0.00481025	0.78378	-0.00441272	0.0160815
rs2396133	G	A	1.10889e-09	0.0293547	0.00481787	0.33931	-0.0154866	0.0162074
rs2396766	A	G	2.33507e-11	0.0322057	0.00481878	0.626788	-0.00780371	0.0160487
rs2734839	T	C	8.78537e-09	-0.0283478	0.00492778	0.735206	0.00562711	0.016638
rs2744961	T	C	5.81126e-09	0.0292007	0.00501549	0.460235	-0.0126238	0.0170947
rs2782641	A	G	4.32643e-08	0.0270882	0.00494583	0.985156	0.000305402	0.0164146
rs2815749	G	A	1.07359e-10	0.0388767	0.0060216	0.909561	-0.0023914	0.0210524
rs2834005	C	T	9.42041e-09	0.0296997	0.0051734	0.06017	-0.0327956	0.0174487
rs2838771	C	G	2.90964e-08	-0.0280984	0.00506571	0.65857	0.00753769	0.0170579
rs324769	T	C	3.04775e-08	-0.0267699	0.00483328	0.925024	0.00151746	0.0161248
rs329122	A	G	3.05485e-09	-0.0289529	0.00488358	0.567465	0.00947948	0.0165786
rs3766823	A	G	7.09316e-10	0.0393599	0.00638545	0.814111	0.00495016	0.0210532
rs3793577	G	A	2.49436e-08	0.0270309	0.00484976	0.928035	0.00149653	0.0165696
rs3863241	T	C	1.48799e-11	0.0324982	0.00481521	0.301721	-0.0169586	0.0164208
rs4300861	T	C	5.431e-10	0.0307132	0.00494886	0.487089	-0.0114478	0.0164728
rs4382592	G	T	8.19917e-09	-0.0302679	0.00525091	0.325491	0.0172338	0.0175276
rs4713692	T	C	3.06507e-08	-0.0276128	0.00498634	0.600113	-0.00883342	0.01685
rs569356	G	A	4.07005e-08	-0.037919	0.00690971	0.409559	0.0196058	0.0237741
rs6711584	A	G	2.65583e-11	0.0322545	0.00483974	0.376407	0.0143351	0.0162064
rs6722661	A	G	1.14623e-10	-0.0322543	0.00500354	0.359033	0.015306	0.0166876
rs6780459	T	A	3.13993e-08	0.0305507	0.0055211	0.882096	-0.00278886	0.018804
rs7032155	A	C	1.62686e-08	0.02775	0.00491358	0.732617	-0.00562689	0.0164699
rs7206608	G	C	1.45761e-08	0.0291541	0.005145	0.918247	0.00178076	0.0173492
rs7241572	A	G	9.49336e-10	0.0365511	0.00597464	0.623563	-0.0104778	0.021348
rs7527682	G	A	3.12831e-08	-0.026684	0.00482174	0.204871	-0.020433	0.0161169
rs7541875	G	A	1.61213e-08	0.0273972	0.00484976	0.160545	0.0226988	0.016176
rs7600261	T	C	9.47327e-11	0.0338034	0.00522051	0.448339	0.0133838	0.0176524
rs7612999	A	G	4.89824e-08	0.0305231	0.00559546	0.864876	0.0031313	0.0184009
rs761777	G	A	4.71455e-10	0.0345341	0.00554469	0.354471	-0.0182115	0.0196679
rs7675588	A	C	1.80264e-08	-0.0335228	0.00595438	0.665642	-0.00872292	0.0201856
rs7685686	G	A	1.14427e-08	-0.0279222	0.00489191	0.131756	0.0246032	0.0163236
rs773109	A	G	8.71365e-14	-0.0380572	0.00510213	0.0683927	0.0315488	0.0173116
rs7942368	T	C	9.54135e-09	-0.0339683	0.00591917	0.625109	-0.00983937	0.020137
rs903678	A	G	4.89091e-08	0.0277378	0.00508463	0.0650339	-0.0316216	0.0171389
rs903959	A	T	2.9893e-09	0.0291631	0.00491608	0.203584	-0.0213908	0.0168245
rs9372625	A	G	2.61818e-14	-0.037727	0.0049537	0.682783	0.00688019	0.0168356
rs9373363	G	A	4.13457e-09	-0.0326836	0.00555966	0.205263	-0.0230163	0.0181703
rs9396740	A	G	1.46562e-08	-0.031493	0.0055587	0.101463	-0.0306313	0.0187027
rs942065	A	G	8.44559e-10	0.0307384	0.00500925	0.813941	0.00403212	0.0171328
rs9517313	C	G	2.04786e-11	0.0331144	0.00494054	0.151829	-0.0247044	0.0172384
rs9529055	A	G	3.10549e-08	0.0266604	0.00481637	0.198602	-0.020781	0.0161651
rs9542729	G	C	1.41205e-09	-0.0363194	0.00599914	0.767745	-0.00629307	0.021309
rs957345	G	C	1.71597e-09	0.0290528	0.00482393	0.0639381	0.0298356	0.0161047
rs9615905	T	C	1.21233e-08	0.0275657	0.0048378	0.643388	0.00750371	0.0162079
rs9636202	A	G	1.51022e-10	-0.035044	0.00547191	0.71878	0.00695139	0.0193046
rs9940128	A	G	8.05749e-12	0.0332513	0.00486305	0.336086	-0.0156331	0.0162519
Gastroesophageal reflux disease (P < 5E-08)						Gut bacterial pathway abundance (PWY0.1296..purine.ribonucleosides.degradation)
SNP	Effect allele	Other allele	P value	Beta	Standard Error	P value	Beta	Standard Error
rs10010963	T	C	4.91779e-08	-0.0269803	0.00494665	0.614014	-0.00850592	0.016865
rs1011407	G	A	1.09343e-08	-0.0420618	0.00735917	0.790812	0.00666566	0.025129
rs10133111	A	G	1.35338e-10	0.0417875	0.00650789	0.59888	-0.0126759	0.0240981
rs1021363	G	A	5.09976e-10	-0.031217	0.00502204	0.672811	0.00717622	0.0169935
rs10837002	G	C	4.02893e-08	0.0276491	0.00503665	0.972179	-0.000592973	0.0170025
rs11762636	A	C	1.88235e-16	-0.0514827	0.00625598	0.966299	0.00088709	0.0209957
rs11953061	T	C	3.09949e-08	0.0281599	0.00508694	0.894267	-0.00227389	0.0171088
rs12204714	T	C	7.9241e-09	-0.028817	0.00499422	0.145588	0.0244555	0.0168045
rs12357321	A	G	1.33325e-09	0.0317159	0.00523077	0.72866	-0.00600347	0.0173056
rs12453010	T	C	1.74606e-09	0.0296967	0.00493315	0.431499	-0.0127897	0.0162588
rs12598916	G	C	6.8729e-10	-0.0332614	0.00539171	0.294168	-0.0189038	0.0180204
rs12967855	G	A	1.08793e-12	-0.0365451	0.00513354	0.060934	0.0324204	0.0173003
rs12997558	A	G	3.03941e-08	0.0278184	0.00502214	0.820206	-0.00385746	0.0169722
rs1334297	A	G	1.1413e-12	-0.0387984	0.00545512	0.10673	0.0291569	0.0180754
rs13409451	G	A	1.92943e-08	-0.0277081	0.00493183	0.419747	0.0132954	0.016478
rs1431196	G	A	2.65461e-11	0.0324197	0.00486448	0.195366	-0.0212328	0.0163976
rs1479405	T	C	9.85213e-10	0.0314843	0.0051514	0.770735	0.00506806	0.0173914
rs1510719	C	T	3.83619e-15	-0.0388844	0.00494701	0.368007	0.0149016	0.0165534
rs1592757	C	G	5.9975e-10	0.0311051	0.00502465	0.169657	0.023158	0.016863
rs1596747	G	A	1.00344e-10	0.0310869	0.00480742	0.605034	0.00837633	0.0161963
rs1716171	T	C	7.82528e-11	0.0383981	0.00590382	0.265126	-0.0217176	0.0194889
rs17379561	T	A	1.07622e-14	0.0530714	0.00686573	0.579041	-0.0122835	0.0221409
rs1883842	G	T	9.26766e-09	0.0308332	0.00536826	0.233398	-0.0217806	0.0182777
rs1937450	G	T	7.06806e-11	0.0315845	0.00484484	0.563413	-0.00946021	0.0163734
rs2016933	G	C	1.04275e-08	-0.0310253	0.00542057	0.44691	-0.0137123	0.0180288
rs2023878	T	C	3.03501e-09	-0.0362846	0.00611913	0.641583	-0.00946664	0.0203371
rs2043539	A	G	2.24042e-08	0.0272058	0.00486485	0.342232	-0.0156057	0.0164312
rs2106353	T	G	1.37177e-10	0.0367491	0.00572505	0.185283	-0.0258665	0.0195268
rs2145318	A	T	2.02815e-13	0.0353431	0.0048106	0.0661973	-0.0302219	0.016451
rs215614	A	G	4.08413e-11	-0.0328541	0.00497715	0.044213	0.0342639	0.0170292
rs2164300	T	C	4.13352e-08	-0.0264751	0.00482677	0.315944	0.0162782	0.0162323
rs2240326	A	G	1.13214e-22	-0.0471681	0.00481335	0.174018	0.0221204	0.0162721
rs2358016	G	C	4.17157e-09	0.028271	0.00481025	0.783643	-0.00443644	0.0161575
rs2396133	G	A	1.10889e-09	0.0293547	0.00481787	0.543407	0.00989526	0.0162839
rs2396766	A	G	2.33507e-11	0.0322057	0.00481878	0.765309	-0.00481342	0.0161245
rs2734839	T	C	8.78537e-09	-0.0283478	0.00492778	0.223591	0.0203447	0.0167166
rs2744961	T	C	5.81126e-09	0.0292007	0.00501549	0.189875	0.0225162	0.0171755
rs2782641	A	G	4.32643e-08	0.0270882	0.00494583	0.021747	-0.0378454	0.0164921
rs2815749	G	A	1.07359e-10	0.0388767	0.0060216	0.673586	-0.00890986	0.0211519
rs2834005	C	T	9.42041e-09	0.0296997	0.0051734	0.0570282	-0.0333634	0.0175312
rs2838771	C	G	2.90964e-08	-0.0280984	0.00506571	0.406399	0.0142292	0.0171385
rs324769	T	C	3.04775e-08	-0.0267699	0.00483328	0.869723	0.00265711	0.0162009
rs329122	A	G	3.05485e-09	-0.0289529	0.00488358	0.354663	0.0154174	0.016657
rs3766823	A	G	7.09316e-10	0.0393599	0.00638545	0.190309	0.0277029	0.0211527
rs3793577	G	A	2.49436e-08	0.0270309	0.00484976	0.224872	-0.0202051	0.0166479
rs3863241	T	C	1.48799e-11	0.0324982	0.00481521	0.710245	-0.00612959	0.0164984
rs4300861	T	C	5.431e-10	0.0307132	0.00494886	0.547871	0.00994618	0.0165507
rs4382592	G	T	8.19917e-09	-0.0302679	0.00525091	0.268917	-0.0194694	0.0176105
rs4713692	T	C	3.06507e-08	-0.0276128	0.00498634	0.638697	0.00794884	0.0169296
rs569356	G	A	4.07005e-08	-0.037919	0.00690971	0.330465	0.0232457	0.0238864
rs6711584	A	G	2.65583e-11	0.0322545	0.00483974	0.882739	0.0024017	0.0162829
rs6722661	A	G	1.14623e-10	-0.0322543	0.00500354	0.807314	0.00408921	0.0167665
rs6780459	T	A	3.13993e-08	0.0305507	0.0055211	0.598912	0.00993697	0.0188928
rs7032155	A	C	1.62686e-08	0.02775	0.00491358	0.658575	0.00731214	0.0165477
rs7206608	G	C	1.45761e-08	0.0291541	0.005145	0.147223	0.0252649	0.0174312
rs7241572	A	G	9.49336e-10	0.0365511	0.00597464	0.210723	0.026845	0.0214489
rs7527682	G	A	3.12831e-08	-0.026684	0.00482174	0.13294	0.0243319	0.0161931
rs7541875	G	A	1.61213e-08	0.0273972	0.00484976	0.15788	-0.0229523	0.0162524
rs7600261	T	C	9.47327e-11	0.0338034	0.00522051	0.5944	0.00944381	0.0177358
rs7612999	A	G	4.89824e-08	0.0305231	0.00559546	0.332826	-0.0179043	0.0184879
rs761777	G	A	4.71455e-10	0.0345341	0.00554469	0.844325	-0.00388034	0.0197608
rs7675588	A	C	1.80264e-08	-0.0335228	0.00595438	0.534318	0.0126032	0.0202809
rs7685686	G	A	1.14427e-08	-0.0279222	0.00489191	0.105654	0.026537	0.0164007
rs773109	A	G	8.71365e-14	-0.0380572	0.00510213	0.0248588	0.0390236	0.0173934
rs7942368	T	C	9.54135e-09	-0.0339683	0.00591917	0.289558	0.0214277	0.0202321
rs903678	A	G	4.89091e-08	0.0277378	0.00508463	0.70243	-0.00657874	0.0172199
rs903959	A	T	2.9893e-09	0.0291631	0.00491608	0.498984	-0.0114286	0.016904
rs9372625	A	G	2.61818e-14	-0.037727	0.0049537	0.749811	-0.00539404	0.0169152
rs9373363	G	A	4.13457e-09	-0.0326836	0.00555966	0.950058	-0.00114345	0.0182561
rs9396740	A	G	1.46562e-08	-0.031493	0.0055587	0.117561	0.0294098	0.0187911
rs942065	A	G	8.44559e-10	0.0307384	0.00500925	0.395827	-0.0146162	0.0172138
rs9517313	C	G	2.04786e-11	0.0331144	0.00494054	0.199139	-0.0222389	0.0173199
rs9529055	A	G	3.10549e-08	0.0266604	0.00481637	0.237211	-0.0191972	0.0162415
rs9542729	G	C	1.41205e-09	-0.0363194	0.00599914	0.0441692	-0.0430864	0.0214096
rs957345	G	C	1.71597e-09	0.0290528	0.00482393	0.337212	0.0155285	0.0161807
rs9615905	T	C	1.21233e-08	0.0275657	0.0048378	0.356997	0.0149997	0.0162845
rs9636202	A	G	1.51022e-10	-0.035044	0.00547191	0.695172	-0.00760017	0.0193958
rs9940128	A	G	8.05749e-12	0.0332513	0.00486305	0.931677	-0.00139993	0.0163286
Gastroesophageal reflux disease (P < 5E-08)						Gut bacterial pathway abundance (PWY.2941..L.lysine.biosynthesis.II)
SNP	Effect allele	Other allele	P value	Beta	Standard Error	P value	Beta	Standard Error
rs10010963	T	C	4.91779e-08	-0.0269803	0.00494665	0.382961	-0.0146944	0.0168426
rs1011407	G	A	1.09343e-08	-0.0420618	0.00735917	0.337197	-0.024062	0.0250719
rs10133111	A	G	1.35338e-10	0.0417875	0.00650789	0.419759	-0.0194056	0.0240513
rs1021363	G	A	5.09976e-10	-0.031217	0.00502204	0.343309	-0.0160784	0.0169666
rs10837002	G	C	4.02893e-08	0.0276491	0.00503665	0.347813	0.0159321	0.01697
rs11762636	A	C	1.88235e-16	-0.0514827	0.00625598	0.632375	0.0100215	0.0209487
rs11953061	T	C	3.09949e-08	0.0281599	0.00508694	0.283866	-0.0183206	0.0170953
rs12204714	T	C	7.9241e-09	-0.028817	0.00499422	0.913446	-0.00182426	0.0167835
rs12357321	A	G	1.33325e-09	0.0317159	0.00523077	0.395761	-0.0146674	0.0172717
rs12453010	T	C	1.74606e-09	0.0296967	0.00493315	0.357164	0.0149378	0.016223
rs12598916	G	C	6.8729e-10	-0.0332614	0.00539171	0.880386	0.00270729	0.017991
rs12967855	G	A	1.08793e-12	-0.0365451	0.00513354	0.288699	-0.0183211	0.0172681
rs12997558	A	G	3.03941e-08	0.0278184	0.00502214	0.30842	0.0172585	0.0169443
rs1334297	A	G	1.1413e-12	-0.0387984	0.00545512	0.000712164	-0.0610932	0.018049
rs13409451	G	A	1.92943e-08	-0.0277081	0.00493183	0.677994	-0.00682645	0.0164413
rs1431196	G	A	2.65461e-11	0.0324197	0.00486448	0.403879	0.0136583	0.0163629
rs1479405	T	C	9.85213e-10	0.0314843	0.0051514	0.815289	-0.00405502	0.0173582
rs1510719	C	T	3.83619e-15	-0.0388844	0.00494701	0.120137	-0.0256926	0.0165311
rs1592757	C	G	5.9975e-10	0.0311051	0.00502465	0.739769	-0.0055893	0.0168272
rs1596747	G	A	1.00344e-10	0.0310869	0.00480742	0.807129	-0.00394556	0.0161616
rs1716171	T	C	7.82528e-11	0.0383981	0.00590382	0.589496	0.0105008	0.0194616
rs17379561	T	A	1.07622e-14	0.0530714	0.00686573	0.420734	0.0177945	0.0221009
rs1883842	G	T	9.26766e-09	0.0308332	0.00536826	0.241383	0.0213633	0.0182353
rs1937450	G	T	7.06806e-11	0.0315845	0.00484484	0.612936	-0.00827483	0.0163571
rs2016933	G	C	1.04275e-08	-0.0310253	0.00542057	0.288929	-0.0190929	0.0180041
rs2023878	T	C	3.03501e-09	-0.0362846	0.00611913	0.294631	-0.021266	0.0202917
rs2043539	A	G	2.24042e-08	0.0272058	0.00486485	0.633913	0.00781401	0.0164082
rs2106353	T	G	1.37177e-10	0.0367491	0.00572505	0.943639	0.00137941	0.0195115
rs2145318	A	T	2.02815e-13	0.0353431	0.0048106	0.810376	-0.00394224	0.0164301
rs215614	A	G	4.08413e-11	-0.0328541	0.00497715	0.319371	-0.0169382	0.0170105
rs2164300	T	C	4.13352e-08	-0.0264751	0.00482677	0.273909	0.0177265	0.0162018
rs2240326	A	G	1.13214e-22	-0.0471681	0.00481335	0.542806	0.00988756	0.0162471
rs2358016	G	C	4.17157e-09	0.028271	0.00481025	0.596921	-0.00852411	0.0161187
rs2396133	G	A	1.10889e-09	0.0293547	0.00481787	0.154927	0.0231163	0.0162523
rs2396766	A	G	2.33507e-11	0.0322057	0.00481878	0.652053	-0.00726161	0.0161043
rs2734839	T	C	8.78537e-09	-0.0283478	0.00492778	0.686773	-0.00672938	0.0166884
rs2744961	T	C	5.81126e-09	0.0292007	0.00501549	0.83482	0.00357561	0.0171472
rs2782641	A	G	4.32643e-08	0.0270882	0.00494583	0.887881	-0.00232124	0.0164643
rs2815749	G	A	1.07359e-10	0.0388767	0.0060216	0.602368	0.0110021	0.0211175
rs2834005	C	T	9.42041e-09	0.0296997	0.0051734	0.508226	-0.0115813	0.0175049
rs2838771	C	G	2.90964e-08	-0.0280984	0.00506571	0.690055	-0.00682437	0.0171131
rs324769	T	C	3.04775e-08	-0.0267699	0.00483328	0.501553	-0.0108704	0.016175
rs329122	A	G	3.05485e-09	-0.0289529	0.00488358	0.841226	0.00333024	0.0166241
rs3766823	A	G	7.09316e-10	0.0393599	0.00638545	0.252621	0.0241495	0.0211096
rs3793577	G	A	2.49436e-08	0.0270309	0.00484976	0.979605	0.00042507	0.0166278
rs3863241	T	C	1.48799e-11	0.0324982	0.00481521	0.146527	-0.0239076	0.0164663
rs4300861	T	C	5.431e-10	0.0307132	0.00494886	0.318908	-0.0164739	0.0165284
rs4382592	G	T	8.19917e-09	-0.0302679	0.00525091	0.158738	-0.0247638	0.0175713
rs4713692	T	C	3.06507e-08	-0.0276128	0.00498634	0.759418	-0.00517464	0.0168971
rs569356	G	A	4.07005e-08	-0.037919	0.00690971	0.0961059	0.0396659	0.0238371
rs6711584	A	G	2.65583e-11	0.0322545	0.00483974	0.677406	-0.00676217	0.016255
rs6722661	A	G	1.14623e-10	-0.0322543	0.00500354	0.734203	0.00568626	0.016747
rs6780459	T	A	3.13993e-08	0.0305507	0.0055211	0.00349205	0.055077	0.0188572
rs7032155	A	C	1.62686e-08	0.02775	0.00491358	0.487193	-0.0114866	0.0165327
rs7206608	G	C	1.45761e-08	0.0291541	0.005145	0.504215	0.0116164	0.0173932
rs7241572	A	G	9.49336e-10	0.0365511	0.00597464	0.868238	0.00355164	0.0214086
rs7527682	G	A	3.12831e-08	-0.026684	0.00482174	0.0959025	-0.026914	0.0161641
rs7541875	G	A	1.61213e-08	0.0273972	0.00484976	0.721632	-0.00577955	0.016222
rs7600261	T	C	9.47327e-11	0.0338034	0.00522051	0.553229	0.0104951	0.0177004
rs7612999	A	G	4.89824e-08	0.0305231	0.00559546	0.526809	0.0116741	0.0184459
rs761777	G	A	4.71455e-10	0.0345341	0.00554469	0.747334	-0.00635171	0.0197162
rs7675588	A	C	1.80264e-08	-0.0335228	0.00595438	0.202976	0.0257782	0.020248
rs7685686	G	A	1.14427e-08	-0.0279222	0.00489191	0.228271	-0.0197332	0.0163785
rs773109	A	G	8.71365e-14	-0.0380572	0.00510213	0.709583	-0.00647142	0.0173768
rs7942368	T	C	9.54135e-09	-0.0339683	0.00591917	0.815757	-0.00470431	0.0201897
rs903678	A	G	4.89091e-08	0.0277378	0.00508463	0.32114	0.0170469	0.0171824
rs903959	A	T	2.9893e-09	0.0291631	0.00491608	0.779288	-0.00473003	0.016878
rs9372625	A	G	2.61818e-14	-0.037727	0.0049537	0.74686	-0.00545167	0.0168896
rs9373363	G	A	4.13457e-09	-0.0326836	0.00555966	0.324452	-0.0179521	0.018219
rs9396740	A	G	1.46562e-08	-0.031493	0.0055587	0.116197	-0.0294634	0.0187553
rs942065	A	G	8.44559e-10	0.0307384	0.00500925	0.0258244	0.0383243	0.0171947
rs9517313	C	G	2.04786e-11	0.0331144	0.00494054	0.61136	-0.00878887	0.0172964
rs9529055	A	G	3.10549e-08	0.0266604	0.00481637	0.0518908	0.0315007	0.0162037
rs9542729	G	C	1.41205e-09	-0.0363194	0.00599914	0.23496	-0.0253847	0.0213734
rs957345	G	C	1.71597e-09	0.0290528	0.00482393	0.372468	-0.0144065	0.0161533
rs9615905	T	C	1.21233e-08	0.0275657	0.0048378	0.487907	0.011272	0.0162505
rs9636202	A	G	1.51022e-10	-0.035044	0.00547191	0.252045	-0.0221897	0.0193729
rs9940128	A	G	8.05749e-12	0.0332513	0.00486305	0.852682	-0.00302805	0.0163064
Gastroesophageal reflux disease (P < 5E-08)						Gut bacterial pathway abundance (PWY.6163..chorismate.biosynthesis.from.3.dehydroquinate)
SNP	Effect allele	Other allele	P value	Beta	Standard Error	P value	Beta	Standard Error
rs10010963	T	C	4.91779e-08	-0.0269803	0.00494665	0.909434	-0.00190364	0.016735
rs1011407	G	A	1.09343e-08	-0.0420618	0.00735917	0.929963	0.0021916	0.0249352
rs10133111	A	G	1.35338e-10	0.0417875	0.00650789	0.907066	0.00279153	0.0239122
rs1021363	G	A	5.09976e-10	-0.031217	0.00502204	0.452173	-0.0126771	0.0168624
rs10837002	G	C	4.02893e-08	0.0276491	0.00503665	0.144956	-0.0245914	0.0168714
rs11762636	A	C	1.88235e-16	-0.0514827	0.00625598	0.773866	-0.00598598	0.0208338
rs11953061	T	C	3.09949e-08	0.0281599	0.00508694	0.0246071	-0.0381558	0.0169769
rs12204714	T	C	7.9241e-09	-0.028817	0.00499422	0.266866	0.0185143	0.0166749
rs12357321	A	G	1.33325e-09	0.0317159	0.00523077	0.129204	0.0260544	0.0171722
rs12453010	T	C	1.74606e-09	0.0296967	0.00493315	0.771845	0.00467808	0.0161334
rs12598916	G	C	6.8729e-10	-0.0332614	0.00539171	0.465589	0.0130476	0.0178814
rs12967855	G	A	1.08793e-12	-0.0365451	0.00513354	0.62927	-0.00828742	0.0171669
rs12997558	A	G	3.03941e-08	0.0278184	0.00502214	0.15444	-0.0239824	0.0168413
rs1334297	A	G	1.1413e-12	-0.0387984	0.00545512	0.600593	0.00939038	0.017936
rs13409451	G	A	1.92943e-08	-0.0277081	0.00493183	0.349209	0.0153065	0.0163509
rs1431196	G	A	2.65461e-11	0.0324197	0.00486448	0.265765	-0.0181077	0.0162712
rs1479405	T	C	9.85213e-10	0.0314843	0.0051514	0.824333	0.00383069	0.0172572
rs1510719	C	T	3.83619e-15	-0.0388844	0.00494701	0.75221	0.00518605	0.0164258
rs1592757	C	G	5.9975e-10	0.0311051	0.00502465	0.784475	-0.00457634	0.0167329
rs1596747	G	A	1.00344e-10	0.0310869	0.00480742	0.0663086	-0.0295125	0.0160714
rs1716171	T	C	7.82528e-11	0.0383981	0.00590382	0.00219811	-0.0592162	0.0193386
rs17379561	T	A	1.07622e-14	0.0530714	0.00686573	0.759852	-0.00671576	0.0219702
rs1883842	G	T	9.26766e-09	0.0308332	0.00536826	0.289622	-0.0192059	0.0181367
rs1937450	G	T	7.06806e-11	0.0315845	0.00484484	0.710269	0.00603573	0.0162471
rs2016933	G	C	1.04275e-08	-0.0310253	0.00542057	0.300959	-0.0185048	0.0178898
rs2023878	T	C	3.03501e-09	-0.0362846	0.00611913	0.0609326	0.0378174	0.0201803
rs2043539	A	G	2.24042e-08	0.0272058	0.00486485	0.556977	-0.00957621	0.0163044
rs2106353	T	G	1.37177e-10	0.0367491	0.00572505	0.646322	-0.00889131	0.0193762
rs2145318	A	T	2.02815e-13	0.0353431	0.0048106	0.22508	-0.0198033	0.0163242
rs215614	A	G	4.08413e-11	-0.0328541	0.00497715	0.0371775	0.0352119	0.0168979
rs2164300	T	C	4.13352e-08	-0.0264751	0.00482677	0.931671	-0.00138106	0.0161071
rs2240326	A	G	1.13214e-22	-0.0471681	0.00481335	0.39141	-0.0138387	0.0161466
rs2358016	G	C	4.17157e-09	0.028271	0.00481025	0.80984	-0.00385803	0.0160329
rs2396133	G	A	1.10889e-09	0.0293547	0.00481787	0.531494	-0.0101107	0.0161584
rs2396766	A	G	2.33507e-11	0.0322057	0.00481878	0.656711	-0.00711145	0.0160002
rs2734839	T	C	8.78537e-09	-0.0283478	0.00492778	0.623007	0.00815442	0.0165877
rs2744961	T	C	5.81126e-09	0.0292007	0.00501549	0.692677	-0.00673583	0.017043
rs2782641	A	G	4.32643e-08	0.0270882	0.00494583	0.90222	-0.00201056	0.0163649
rs2815749	G	A	1.07359e-10	0.0388767	0.0060216	0.630827	0.0100865	0.0209888
rs2834005	C	T	9.42041e-09	0.0296997	0.0051734	0.022635	-0.0396549	0.017396
rs2838771	C	G	2.90964e-08	-0.0280984	0.00506571	0.724049	-0.00600413	0.0170063
rs324769	T	C	3.04775e-08	-0.0267699	0.00483328	0.83802	-0.00328636	0.016076
rs329122	A	G	3.05485e-09	-0.0289529	0.00488358	0.530816	0.0103594	0.0165285
rs3766823	A	G	7.09316e-10	0.0393599	0.00638545	0.907617	0.00243572	0.0209895
rs3793577	G	A	2.49436e-08	0.0270309	0.00484976	0.82335	-0.00368779	0.0165195
rs3863241	T	C	1.48799e-11	0.0324982	0.00481521	0.296138	-0.0171038	0.0163712
rs4300861	T	C	5.431e-10	0.0307132	0.00494886	0.355467	-0.0151755	0.016423
rs4382592	G	T	8.19917e-09	-0.0302679	0.00525091	0.905145	0.00208236	0.0174746
rs4713692	T	C	3.06507e-08	-0.0276128	0.00498634	0.866854	0.00281646	0.0167991
rs569356	G	A	4.07005e-08	-0.037919	0.00690971	0.879849	-0.00358283	0.0237022
rs6711584	A	G	2.65583e-11	0.0322545	0.00483974	0.227994	0.0194784	0.0161574
rs6722661	A	G	1.14623e-10	-0.0322543	0.00500354	0.254153	0.0189717	0.0166372
rs6780459	T	A	3.13993e-08	0.0305507	0.0055211	0.685439	-0.00759357	0.0187471
rs7032155	A	C	1.62686e-08	0.02775	0.00491358	0.277374	-0.0178361	0.0164201
rs7206608	G	C	1.45761e-08	0.0291541	0.005145	0.623354	0.00849446	0.0172968
rs7241572	A	G	9.49336e-10	0.0365511	0.00597464	0.1117	-0.0338535	0.0212835
rs7527682	G	A	3.12831e-08	-0.026684	0.00482174	0.84475	-0.0031465	0.0160682
rs7541875	G	A	1.61213e-08	0.0273972	0.00484976	0.0737768	0.0288352	0.0161271
rs7600261	T	C	9.47327e-11	0.0338034	0.00522051	0.253256	0.0201065	0.017599
rs7612999	A	G	4.89824e-08	0.0305231	0.00559546	0.604791	-0.00949412	0.0183453
rs761777	G	A	4.71455e-10	0.0345341	0.00554469	0.221028	-0.0239968	0.0196085
rs7675588	A	C	1.80264e-08	-0.0335228	0.00595438	0.481566	-0.0141634	0.0201245
rs7685686	G	A	1.14427e-08	-0.0279222	0.00489191	0.0177996	0.0385661	0.0162742
rs773109	A	G	8.71365e-14	-0.0380572	0.00510213	0.0701003	0.031261	0.0172593
rs7942368	T	C	9.54135e-09	-0.0339683	0.00591917	0.904524	-0.00240809	0.0200761
rs903678	A	G	4.89091e-08	0.0277378	0.00508463	0.0248989	-0.0383258	0.0170871
rs903959	A	T	2.9893e-09	0.0291631	0.00491608	0.243886	-0.0195468	0.0167737
rs9372625	A	G	2.61818e-14	-0.037727	0.0049537	0.310082	0.0170373	0.0167847
rs9373363	G	A	4.13457e-09	-0.0326836	0.00555966	0.467615	-0.0131584	0.0181154
rs9396740	A	G	1.46562e-08	-0.031493	0.0055587	0.260659	-0.0209739	0.0186462
rs942065	A	G	8.44559e-10	0.0307384	0.00500925	0.917182	0.00177615	0.017081
rs9517313	C	G	2.04786e-11	0.0331144	0.00494054	0.294265	-0.0180252	0.0171863
rs9529055	A	G	3.10549e-08	0.0266604	0.00481637	0.286099	-0.0171915	0.0161162
rs9542729	G	C	1.41205e-09	-0.0363194	0.00599914	0.694239	-0.0083514	0.0212445
rs957345	G	C	1.71597e-09	0.0290528	0.00482393	0.20974	0.0201387	0.016056
rs9615905	T	C	1.21233e-08	0.0275657	0.0048378	0.963873	0.000731904	0.0161589
rs9636202	A	G	1.51022e-10	-0.035044	0.00547191	0.882201	-0.0028519	0.0192462
rs9940128	A	G	8.05749e-12	0.0332513	0.00486305	0.137268	-0.0240779	0.0162027
Gastroesophageal reflux disease (P < 5E-08)						Gut bacterial pathway abundance (PWY.6737..starch.degradation.V)
SNP	Effect allele	Other allele	P value	Beta	Standard Error	P value	Beta	Standard Error
rs10010963	T	C	4.91779e-08	-0.0269803	0.00494665	0.774214	0.00481598	0.0167882
rs1011407	G	A	1.09343e-08	-0.0420618	0.00735917	0.563565	0.0144472	0.0250145
rs10133111	A	G	1.35338e-10	0.0417875	0.00650789	0.785324	0.00653408	0.0239882
rs1021363	G	A	5.09976e-10	-0.031217	0.00502204	0.271317	0.0186082	0.016916
rs10837002	G	C	4.02893e-08	0.0276491	0.00503665	0.851729	0.0031635	0.016925
rs11762636	A	C	1.88235e-16	-0.0514827	0.00625598	0.49159	-0.0143747	0.0209001
rs11953061	T	C	3.09949e-08	0.0281599	0.00508694	0.837668	-0.00348924	0.0170308
rs12204714	T	C	7.9241e-09	-0.028817	0.00499422	0.0801844	0.0292675	0.0167279
rs12357321	A	G	1.33325e-09	0.0317159	0.00523077	0.341084	0.0164003	0.0172268
rs12453010	T	C	1.74606e-09	0.0296967	0.00493315	0.707646	-0.00606958	0.0161847
rs12598916	G	C	6.8729e-10	-0.0332614	0.00539171	0.476241	-0.0127785	0.0179383
rs12967855	G	A	1.08793e-12	-0.0365451	0.00513354	0.234988	0.0204524	0.0172215
rs12997558	A	G	3.03941e-08	0.0278184	0.00502214	0.976577	0.000496034	0.0168949
rs1334297	A	G	1.1413e-12	-0.0387984	0.00545512	0.20129	0.022993	0.017993
rs13409451	G	A	1.92943e-08	-0.0277081	0.00493183	0.173678	0.0223158	0.0164029
rs1431196	G	A	2.65461e-11	0.0324197	0.00486448	0.011299	-0.0413511	0.0163229
rs1479405	T	C	9.85213e-10	0.0314843	0.0051514	0.931317	0.00149209	0.0173121
rs1510719	C	T	3.83619e-15	-0.0388844	0.00494701	0.579975	0.00911929	0.016478
rs1592757	C	G	5.9975e-10	0.0311051	0.00502465	0.294358	0.0176021	0.0167861
rs1596747	G	A	1.00344e-10	0.0310869	0.00480742	0.924408	0.00152974	0.0161225
rs1716171	T	C	7.82528e-11	0.0383981	0.00590382	0.237584	-0.0229124	0.0194001
rs17379561	T	A	1.07622e-14	0.0530714	0.00686573	0.184686	-0.0292353	0.02204
rs1883842	G	T	9.26766e-09	0.0308332	0.00536826	0.272388	-0.0199698	0.0181944
rs1937450	G	T	7.06806e-11	0.0315845	0.00484484	0.849393	-0.00309502	0.0162988
rs2016933	G	C	1.04275e-08	-0.0310253	0.00542057	0.357003	-0.0165305	0.0179467
rs2023878	T	C	3.03501e-09	-0.0362846	0.00611913	0.299528	-0.0210025	0.0202444
rs2043539	A	G	2.24042e-08	0.0272058	0.00486485	0.690377	0.00651543	0.0163563
rs2106353	T	G	1.37177e-10	0.0367491	0.00572505	0.312255	-0.0196419	0.0194378
rs2145318	A	T	2.02815e-13	0.0353431	0.0048106	0.0129527	-0.0406956	0.016376
rs215614	A	G	4.08413e-11	-0.0328541	0.00497715	0.184869	0.0224763	0.0169516
rs2164300	T	C	4.13352e-08	-0.0264751	0.00482677	0.297754	0.016825	0.0161583
rs2240326	A	G	1.13214e-22	-0.0471681	0.00481335	0.349928	0.0151407	0.016198
rs2358016	G	C	4.17157e-09	0.028271	0.00481025	0.789909	-0.00428522	0.0160839
rs2396133	G	A	1.10889e-09	0.0293547	0.00481787	0.378994	-0.0142605	0.0162097
rs2396766	A	G	2.33507e-11	0.0322057	0.00481878	0.900222	0.0020125	0.0160511
rs2734839	T	C	8.78537e-09	-0.0283478	0.00492778	0.462986	0.0122131	0.0166404
rs2744961	T	C	5.81126e-09	0.0292007	0.00501549	0.840889	0.00343237	0.0170972
rs2782641	A	G	4.32643e-08	0.0270882	0.00494583	0.432019	-0.0128995	0.0164169
rs2815749	G	A	1.07359e-10	0.0388767	0.0060216	0.968252	0.000838017	0.0210555
rs2834005	C	T	9.42041e-09	0.0296997	0.0051734	0.272157	-0.0191634	0.0174513
rs2838771	C	G	2.90964e-08	-0.0280984	0.00506571	0.144894	0.0248707	0.0170604
rs324769	T	C	3.04775e-08	-0.0267699	0.00483328	0.293739	-0.0169328	0.0161271
rs329122	A	G	3.05485e-09	-0.0289529	0.00488358	0.392939	0.0141652	0.016581
rs3766823	A	G	7.09316e-10	0.0393599	0.00638545	0.159427	0.0296261	0.0210563
rs3793577	G	A	2.49436e-08	0.0270309	0.00484976	0.304914	-0.0170021	0.016572
rs3863241	T	C	1.48799e-11	0.0324982	0.00481521	0.84111	0.00329243	0.0164232
rs4300861	T	C	5.431e-10	0.0307132	0.00494886	0.184884	0.021844	0.0164752
rs4382592	G	T	8.19917e-09	-0.0302679	0.00525091	0.966892	0.000727623	0.0175302
rs4713692	T	C	3.06507e-08	-0.0276128	0.00498634	0.660412	0.00740403	0.0168525
rs569356	G	A	4.07005e-08	-0.037919	0.00690971	0.225216	0.0288368	0.0237775
rs6711584	A	G	2.65583e-11	0.0322545	0.00483974	0.685738	0.00655879	0.0162087
rs6722661	A	G	1.14623e-10	-0.0322543	0.00500354	0.624097	0.008179	0.01669
rs6780459	T	A	3.13993e-08	0.0305507	0.0055211	0.738744	0.00627235	0.0188067
rs7032155	A	C	1.62686e-08	0.02775	0.00491358	0.763572	0.00495477	0.0164723
rs7206608	G	C	1.45761e-08	0.0291541	0.005145	0.720319	0.00621248	0.0173517
rs7241572	A	G	9.49336e-10	0.0365511	0.00597464	0.84925	-0.00405834	0.0213511
rs7527682	G	A	3.12831e-08	-0.026684	0.00482174	0.164311	0.0224173	0.0161193
rs7541875	G	A	1.61213e-08	0.0273972	0.00484976	0.851946	0.00301946	0.0161783
rs7600261	T	C	9.47327e-11	0.0338034	0.00522051	0.367876	0.0158976	0.017655
rs7612999	A	G	4.89824e-08	0.0305231	0.00559546	0.472149	-0.0132319	0.0184036
rs761777	G	A	4.71455e-10	0.0345341	0.00554469	0.300102	0.0203832	0.0196708
rs7675588	A	C	1.80264e-08	-0.0335228	0.00595438	0.208775	0.0253758	0.0201885
rs7685686	G	A	1.14427e-08	-0.0279222	0.00489191	0.202293	0.0208164	0.016326
rs773109	A	G	8.71365e-14	-0.0380572	0.00510213	0.0533409	0.0334535	0.0173141
rs7942368	T	C	9.54135e-09	-0.0339683	0.00591917	0.814996	0.00471246	0.0201399
rs903678	A	G	4.89091e-08	0.0277378	0.00508463	0.366768	-0.0154709	0.0171414
rs903959	A	T	2.9893e-09	0.0291631	0.00491608	0.415906	-0.0136895	0.016827
rs9372625	A	G	2.61818e-14	-0.037727	0.0049537	0.798447	0.00429972	0.0168381
rs9373363	G	A	4.13457e-09	-0.0326836	0.00555966	0.802619	0.00454248	0.0181729
rs9396740	A	G	1.46562e-08	-0.031493	0.0055587	0.495902	0.0127375	0.0187055
rs942065	A	G	8.44559e-10	0.0307384	0.00500925	0.527883	-0.0108165	0.0171353
rs9517313	C	G	2.04786e-11	0.0331144	0.00494054	0.166394	-0.0238595	0.0172409
rs9529055	A	G	3.10549e-08	0.0266604	0.00481637	0.044319	-0.0325137	0.0161675
rs9542729	G	C	1.41205e-09	-0.0363194	0.00599914	0.301952	-0.0219995	0.0213121
rs957345	G	C	1.71597e-09	0.0290528	0.00482393	0.343822	0.0152475	0.016107
rs9615905	T	C	1.21233e-08	0.0275657	0.0048378	0.216641	0.0200279	0.0162103
rs9636202	A	G	1.51022e-10	-0.035044	0.00547191	0.88289	-0.0028441	0.0193074
rs9940128	A	G	8.05749e-12	0.0332513	0.00486305	0.7788	-0.00456554	0.0162542
Gastroesophageal reflux disease (P < 5E-08)						Gut bacterial pathway abundance (PWY.7013..L.1.2.propanediol.degradation)
SNP	Effect allele	Other allele	P value	Beta	Standard Error	P value	Beta	Standard Error
rs10010963	T	C	4.91779e-08	-0.0269803	0.00494665	0.53661	0.022982	0.0371909
rs1011407	G	A	1.09343e-08	-0.0420618	0.00735917	0.876578	-0.00837863	0.0539481
rs10133111	A	G	1.35338e-10	0.0417875	0.00650789	0.298261	0.0550432	0.0529175
rs1021363	G	A	5.09976e-10	-0.031217	0.00502204	0.56092	0.0216755	0.0372768
rs10837002	G	C	4.02893e-08	0.0276491	0.00503665	0.797804	-0.00936404	0.036551
rs11762636	A	C	1.88235e-16	-0.0514827	0.00625598	0.840089	0.00920284	0.0456084
rs11953061	T	C	3.09949e-08	0.0281599	0.00508694	0.839809	0.00748595	0.0370338
rs12204714	T	C	7.9241e-09	-0.028817	0.00499422	0.710698	-0.0138144	0.0372436
rs12357321	A	G	1.33325e-09	0.0317159	0.00523077	0.557745	0.02225	0.0379567
rs12453010	T	C	1.74606e-09	0.0296967	0.00493315	0.0583768	0.0663034	0.0350282
rs12598916	G	C	6.8729e-10	-0.0332614	0.00539171	0.0708451	0.0692138	0.0383145
rs12967855	G	A	1.08793e-12	-0.0365451	0.00513354	0.460279	0.0277358	0.0375627
rs12997558	A	G	3.03941e-08	0.0278184	0.00502214	0.932896	-0.00311212	0.0369602
rs1334297	A	G	1.1413e-12	-0.0387984	0.00545512	0.582688	-0.0211512	0.0384944
rs13409451	G	A	1.92943e-08	-0.0277081	0.00493183	0.960294	0.0017911	0.0359772
rs1431196	G	A	2.65461e-11	0.0324197	0.00486448	0.640149	0.0173079	0.037023
rs1479405	T	C	9.85213e-10	0.0314843	0.0051514	0.12495	-0.0583429	0.0380252
rs1510719	C	T	3.83619e-15	-0.0388844	0.00494701	0.636474	0.0171247	0.0362326
rs1592757	C	G	5.9975e-10	0.0311051	0.00502465	0.654484	0.016248	0.036305
rs1596747	G	A	1.00344e-10	0.0310869	0.00480742	0.465358	0.0259585	0.0355571
rs1716171	T	C	7.82528e-11	0.0383981	0.00590382	0.0190511	0.101334	0.0432214
rs17379561	T	A	1.07622e-14	0.0530714	0.00686573	0.404364	0.0407357	0.0488524
rs1883842	G	T	9.26766e-09	0.0308332	0.00536826	0.0261409	0.0912879	0.0410447
rs1937450	G	T	7.06806e-11	0.0315845	0.00484484	0.316655	0.0353201	0.0352723
rs2016933	G	C	1.04275e-08	-0.0310253	0.00542057	0.996818	-0.000156093	0.0391405
rs2023878	T	C	3.03501e-09	-0.0362846	0.00611913	0.477287	0.0313673	0.0441376
rs2043539	A	G	2.24042e-08	0.0272058	0.00486485	0.944184	0.00250964	0.035846
rs2106353	T	G	1.37177e-10	0.0367491	0.00572505	0.412898	0.0358538	0.043788
rs2145318	A	T	2.02815e-13	0.0353431	0.0048106	0.393468	0.0310195	0.0363505
rs215614	A	G	4.08413e-11	-0.0328541	0.00497715	0.326856	-0.0370101	0.0377475
rs2164300	T	C	4.13352e-08	-0.0264751	0.00482677	0.212955	-0.0436825	0.0350728
rs2240326	A	G	1.13214e-22	-0.0471681	0.00481335	0.428337	-0.0281257	0.0355105
rs2358016	G	C	4.17157e-09	0.028271	0.00481025	0.568163	-0.0200894	0.0351976
rs2396133	G	A	1.10889e-09	0.0293547	0.00481787	0.913351	0.00389547	0.0357999
rs2396766	A	G	2.33507e-11	0.0322057	0.00481878	0.513055	0.022955	0.0350946
rs2734839	T	C	8.78537e-09	-0.0283478	0.00492778	0.129652	0.0562841	0.0371396
rs2744961	T	C	5.81126e-09	0.0292007	0.00501549	0.968845	-0.00143489	0.0367389
rs2782641	A	G	4.32643e-08	0.0270882	0.00494583	0.85251	0.00672469	0.0361704
rs2815749	G	A	1.07359e-10	0.0388767	0.0060216	0.414797	0.0382199	0.0468679
rs2834005	C	T	9.42041e-09	0.0296997	0.0051734	0.316958	0.0379865	0.0379589
rs2838771	C	G	2.90964e-08	-0.0280984	0.00506571	0.974887	0.00116779	0.0370963
rs324769	T	C	3.04775e-08	-0.0267699	0.00483328	0.446346	-0.0273036	0.035854
rs329122	A	G	3.05485e-09	-0.0289529	0.00488358	0.103061	-0.0587466	0.0360366
rs3766823	A	G	7.09316e-10	0.0393599	0.00638545	0.850199	0.00876853	0.0464277
rs3793577	G	A	2.49436e-08	0.0270309	0.00484976	0.18217	0.0491458	0.0368382
rs3863241	T	C	1.48799e-11	0.0324982	0.00481521	0.56057	0.0211319	0.0363094
rs4300861	T	C	5.431e-10	0.0307132	0.00494886	0.2852	0.0386453	0.0361607
rs4382592	G	T	8.19917e-09	-0.0302679	0.00525091	0.897874	-0.00476413	0.0371189
rs4713692	T	C	3.06507e-08	-0.0276128	0.00498634	0.924018	0.00354121	0.03713
rs569356	G	A	4.07005e-08	-0.037919	0.00690971	0.318326	-0.0536225	0.0537351
rs6711584	A	G	2.65583e-11	0.0322545	0.00483974	0.999361	-2.81058e-05	0.0350778
rs6722661	A	G	1.14623e-10	-0.0322543	0.00500354	0.771658	-0.010803	0.0372254
rs6780459	T	A	3.13993e-08	0.0305507	0.0055211	0.906959	-0.00494806	0.0423361
rs7032155	A	C	1.62686e-08	0.02775	0.00491358	0.116416	0.056718	0.0361262
rs7206608	G	C	1.45761e-08	0.0291541	0.005145	0.756612	0.0119297	0.0384912
rs7241572	A	G	9.49336e-10	0.0365511	0.00597464	0.168227	0.0654383	0.0474905
rs7527682	G	A	3.12831e-08	-0.026684	0.00482174	0.172213	-0.04877	0.0357256
rs7541875	G	A	1.61213e-08	0.0273972	0.00484976	0.596745	0.0191396	0.0361748
rs7600261	T	C	9.47327e-11	0.0338034	0.00522051	0.18034	0.0524381	0.0391414
rs7612999	A	G	4.89824e-08	0.0305231	0.00559546	0.697471	-0.0159861	0.041123
rs761777	G	A	4.71455e-10	0.0345341	0.00554469	0.838315	-0.00861276	0.0422093
rs7675588	A	C	1.80264e-08	-0.0335228	0.00595438	0.395745	-0.036405	0.0428675
rs7685686	G	A	1.14427e-08	-0.0279222	0.00489191	0.967096	-0.00146052	0.035406
rs773109	A	G	8.71365e-14	-0.0380572	0.00510213	0.183881	-0.0500016	0.0376263
rs7942368	T	C	9.54135e-09	-0.0339683	0.00591917	0.559738	0.026132	0.0448057
rs903678	A	G	4.89091e-08	0.0277378	0.00508463	0.173622	0.0502501	0.0369308
rs903959	A	T	2.9893e-09	0.0291631	0.00491608	0.897659	0.00471065	0.0366247
rs9372625	A	G	2.61818e-14	-0.037727	0.0049537	0.605002	0.0194616	0.0376273
rs9373363	G	A	4.13457e-09	-0.0326836	0.00555966	0.764247	0.0119777	0.039938
rs9396740	A	G	1.46562e-08	-0.031493	0.0055587	0.0160443	0.0985812	0.0409406
rs942065	A	G	8.44559e-10	0.0307384	0.00500925	0.327317	0.03701	0.0377833
rs9517313	C	G	2.04786e-11	0.0331144	0.00494054	0.725324	0.0132049	0.037583
rs9529055	A	G	3.10549e-08	0.0266604	0.00481637	0.686234	-0.0141149	0.0349403
rs9542729	G	C	1.41205e-09	-0.0363194	0.00599914	0.316672	0.0469238	0.0468619
rs957345	G	C	1.71597e-09	0.0290528	0.00482393	0.475109	0.0249649	0.0349555
rs9615905	T	C	1.21233e-08	0.0275657	0.0048378	0.904885	0.00423191	0.0354158
rs9636202	A	G	1.51022e-10	-0.035044	0.00547191	0.356422	-0.0399906	0.0433641
rs9940128	A	G	8.05749e-12	0.0332513	0.00486305	0.134796	0.0539156	0.0360529
Gastroesophageal reflux disease (P < 5E-08)						Gut bacterial pathway abundance (PWY.7187..pyrimidine.deoxyribonucleotides.de.novo.biosynthesis.II)
SNP	Effect allele	Other allele	P value	Beta	Standard Error	P value	Beta	Standard Error
rs10010963	T	C	4.91779e-08	-0.0269803	0.00494665	0.775097	0.00485831	0.0170041
rs1011407	G	A	1.09343e-08	-0.0420618	0.00735917	0.672003	0.0107274	0.0253362
rs10133111	A	G	1.35338e-10	0.0417875	0.00650789	0.741785	-0.00800555	0.0242967
rs1021363	G	A	5.09976e-10	-0.031217	0.00502204	0.90963	0.00194475	0.0171336
rs10837002	G	C	4.02893e-08	0.0276491	0.00503665	0.0863694	-0.0293975	0.0171427
rs11762636	A	C	1.88235e-16	-0.0514827	0.00625598	0.35485	0.0195859	0.0211688
rs11953061	T	C	3.09949e-08	0.0281599	0.00508694	0.457442	-0.0128178	0.0172499
rs12204714	T	C	7.9241e-09	-0.028817	0.00499422	0.794501	-0.00441316	0.0169431
rs12357321	A	G	1.33325e-09	0.0317159	0.00523077	0.436007	-0.0135915	0.0174483
rs12453010	T	C	1.74606e-09	0.0296967	0.00493315	0.201811	-0.020924	0.0163929
rs12598916	G	C	6.8729e-10	-0.0332614	0.00539171	0.751344	0.00575715	0.018169
rs12967855	G	A	1.08793e-12	-0.0365451	0.00513354	0.169224	0.0239789	0.017443
rs12997558	A	G	3.03941e-08	0.0278184	0.00502214	0.000184927	-0.0639782	0.0171121
rs1334297	A	G	1.1413e-12	-0.0387984	0.00545512	0.809031	0.00440442	0.0182244
rs13409451	G	A	1.92943e-08	-0.0277081	0.00493183	0.393532	0.0141754	0.0166138
rs1431196	G	A	2.65461e-11	0.0324197	0.00486448	0.82661	-0.00362154	0.0165328
rs1479405	T	C	9.85213e-10	0.0314843	0.0051514	0.495909	0.0119401	0.0175347
rs1510719	C	T	3.83619e-15	-0.0388844	0.00494701	0.214674	-0.0207091	0.0166899
rs1592757	C	G	5.9975e-10	0.0311051	0.00502465	0.259054	0.019189	0.017002
rs1596747	G	A	1.00344e-10	0.0310869	0.00480742	0.561082	-0.00949149	0.0163299
rs1716171	T	C	7.82528e-11	0.0383981	0.00590382	0.826511	0.00430677	0.0196496
rs17379561	T	A	1.07622e-14	0.0530714	0.00686573	0.829242	-0.00481459	0.0223235
rs1883842	G	T	9.26766e-09	0.0308332	0.00536826	0.709209	0.0068723	0.0184284
rs1937450	G	T	7.06806e-11	0.0315845	0.00484484	0.172443	-0.022524	0.0165084
rs2016933	G	C	1.04275e-08	-0.0310253	0.00542057	0.305196	-0.0186384	0.0181775
rs2023878	T	C	3.03501e-09	-0.0362846	0.00611913	0.605589	0.0105883	0.0205048
rs2043539	A	G	2.24042e-08	0.0272058	0.00486485	0.428366	-0.0131206	0.0165666
rs2106353	T	G	1.37177e-10	0.0367491	0.00572505	0.863201	-0.00339223	0.0196878
rs2145318	A	T	2.02815e-13	0.0353431	0.0048106	0.738542	-0.00553639	0.0165867
rs215614	A	G	4.08413e-11	-0.0328541	0.00497715	0.486656	0.0119438	0.0171696
rs2164300	T	C	4.13352e-08	-0.0264751	0.00482677	0.81375	0.00385571	0.0163661
rs2240326	A	G	1.13214e-22	-0.0471681	0.00481335	0.0426157	0.033263	0.0164063
rs2358016	G	C	4.17157e-09	0.028271	0.00481025	0.89497	0.00215068	0.0162907
rs2396133	G	A	1.10889e-09	0.0293547	0.00481787	0.290509	0.0173541	0.0164182
rs2396766	A	G	2.33507e-11	0.0322057	0.00481878	0.477892	-0.0115379	0.0162575
rs2734839	T	C	8.78537e-09	-0.0283478	0.00492778	0.665826	-0.00727916	0.0168545
rs2744961	T	C	5.81126e-09	0.0292007	0.00501549	0.529793	0.0108807	0.0173171
rs2782641	A	G	4.32643e-08	0.0270882	0.00494583	0.768888	0.00488582	0.0166281
rs2815749	G	A	1.07359e-10	0.0388767	0.0060216	0.291343	-0.0225031	0.0213263
rs2834005	C	T	9.42041e-09	0.0296997	0.0051734	0.142679	-0.0259106	0.0176757
rs2838771	C	G	2.90964e-08	-0.0280984	0.00506571	0.5085	0.011425	0.0172798
rs324769	T	C	3.04775e-08	-0.0267699	0.00483328	0.721277	-0.00582737	0.0163345
rs329122	A	G	3.05485e-09	-0.0289529	0.00488358	0.872955	-0.0026855	0.0167943
rs3766823	A	G	7.09316e-10	0.0393599	0.00638545	0.0427868	0.043204	0.0213271
rs3793577	G	A	2.49436e-08	0.0270309	0.00484976	0.195399	-0.0217329	0.0167852
rs3863241	T	C	1.48799e-11	0.0324982	0.00481521	0.0125406	-0.0415287	0.0166344
rs4300861	T	C	5.431e-10	0.0307132	0.00494886	0.885328	-0.00240659	0.0166871
rs4382592	G	T	8.19917e-09	-0.0302679	0.00525091	0.945207	-0.00122028	0.0177556
rs4713692	T	C	3.06507e-08	-0.0276128	0.00498634	0.77844	-0.00480246	0.0170692
rs569356	G	A	4.07005e-08	-0.037919	0.00690971	0.255943	0.0273594	0.0240833
rs6711584	A	G	2.65583e-11	0.0322545	0.00483974	0.978057	0.000451549	0.0164172
rs6722661	A	G	1.14623e-10	-0.0322543	0.00500354	0.434214	0.0132195	0.0169047
rs6780459	T	A	3.13993e-08	0.0305507	0.0055211	0.813393	0.00449644	0.0190486
rs7032155	A	C	1.62686e-08	0.02775	0.00491358	0.148187	0.0241246	0.0166841
rs7206608	G	C	1.45761e-08	0.0291541	0.005145	0.488387	0.0121772	0.0175749
rs7241572	A	G	9.49336e-10	0.0365511	0.00597464	0.0119212	-0.0543772	0.0216257
rs7527682	G	A	3.12831e-08	-0.026684	0.00482174	0.0910899	0.0275866	0.0163266
rs7541875	G	A	1.61213e-08	0.0273972	0.00484976	0.59194	-0.00878355	0.0163864
rs7600261	T	C	9.47327e-11	0.0338034	0.00522051	0.133286	0.0268458	0.017882
rs7612999	A	G	4.89824e-08	0.0305231	0.00559546	0.310355	-0.0189101	0.0186403
rs761777	G	A	4.71455e-10	0.0345341	0.00554469	0.232226	-0.0238018	0.0199238
rs7675588	A	C	1.80264e-08	-0.0335228	0.00595438	0.440928	-0.0157579	0.0204481
rs7685686	G	A	1.14427e-08	-0.0279222	0.00489191	0.321482	0.016394	0.0165359
rs773109	A	G	8.71365e-14	-0.0380572	0.00510213	0.0184243	0.0413339	0.0175368
rs7942368	T	C	9.54135e-09	-0.0339683	0.00591917	0.674335	0.00857172	0.0203989
rs903678	A	G	4.89091e-08	0.0277378	0.00508463	0.712249	0.00640367	0.0173618
rs903959	A	T	2.9893e-09	0.0291631	0.00491608	0.154923	-0.0242418	0.0170434
rs9372625	A	G	2.61818e-14	-0.037727	0.0049537	0.723887	0.00602485	0.0170546
rs9373363	G	A	4.13457e-09	-0.0326836	0.00555966	0.365361	-0.0166617	0.0184067
rs9396740	A	G	1.46562e-08	-0.031493	0.0055587	0.982286	0.000420664	0.018946
rs942065	A	G	8.44559e-10	0.0307384	0.00500925	0.921554	0.00170913	0.0173557
rs9517313	C	G	2.04786e-11	0.0331144	0.00494054	0.251714	-0.0200156	0.0174627
rs9529055	A	G	3.10549e-08	0.0266604	0.00481637	0.348452	-0.0153535	0.0163754
rs9542729	G	C	1.41205e-09	-0.0363194	0.00599914	0.923296	0.00207837	0.0215861
rs957345	G	C	1.71597e-09	0.0290528	0.00482393	0.630449	0.00784866	0.0163141
rs9615905	T	C	1.21233e-08	0.0275657	0.0048378	0.926263	0.00151951	0.0164187
rs9636202	A	G	1.51022e-10	-0.035044	0.00547191	0.148664	-0.0282436	0.0195557
rs9940128	A	G	8.05749e-12	0.0332513	0.00486305	0.119589	-0.025625	0.0164633
Gastroesophageal reflux disease (P < 5E-08)						Gut bacterial pathway abundance (PWY.7219..adenosine.ribonucleotides.de.novo.biosynthesis)
SNP	Effect allele	Other allele	P value	Beta	Standard Error	P value	Beta	Standard Error
rs10010963	T	C	4.91779e-08	-0.0269803	0.00494665	0.907061	-0.00197968	0.0169571
rs1011407	G	A	1.09343e-08	-0.0420618	0.00735917	0.339178	-0.0241491	0.0252662
rs10133111	A	G	1.35338e-10	0.0417875	0.00650789	0.545456	-0.0146488	0.0242296
rs1021363	G	A	5.09976e-10	-0.031217	0.00502204	0.114739	-0.0269492	0.0170862
rs10837002	G	C	4.02893e-08	0.0276491	0.00503665	0.983323	-0.000357341	0.0170953
rs11762636	A	C	1.88235e-16	-0.0514827	0.00625598	0.272599	0.0231601	0.0211104
rs11953061	T	C	3.09949e-08	0.0281599	0.00508694	0.405584	-0.0143069	0.0172022
rs12204714	T	C	7.9241e-09	-0.028817	0.00499422	0.269098	0.0186728	0.0168963
rs12357321	A	G	1.33325e-09	0.0317159	0.00523077	0.688524	-0.00697501	0.0174001
rs12453010	T	C	1.74606e-09	0.0296967	0.00493315	0.596905	0.00864555	0.0163476
rs12598916	G	C	6.8729e-10	-0.0332614	0.00539171	0.286565	-0.019309	0.0181188
rs12967855	G	A	1.08793e-12	-0.0365451	0.00513354	0.132973	0.0261353	0.0173948
rs12997558	A	G	3.03941e-08	0.0278184	0.00502214	0.266736	-0.0189524	0.0170649
rs1334297	A	G	1.1413e-12	-0.0387984	0.00545512	0.113494	-0.0287638	0.0181741
rs13409451	G	A	1.92943e-08	-0.0277081	0.00493183	0.671602	0.00702399	0.0165679
rs1431196	G	A	2.65461e-11	0.0324197	0.00486448	0.589569	-0.00889417	0.0164872
rs1479405	T	C	9.85213e-10	0.0314843	0.0051514	0.300452	-0.0181064	0.0174863
rs1510719	C	T	3.83619e-15	-0.0388844	0.00494701	0.854356	0.00305519	0.0166438
rs1592757	C	G	5.9975e-10	0.0311051	0.00502465	0.161856	-0.0237176	0.016955
rs1596747	G	A	1.00344e-10	0.0310869	0.00480742	0.21741	-0.0200863	0.0162848
rs1716171	T	C	7.82528e-11	0.0383981	0.00590382	0.503282	-0.0131158	0.0195953
rs17379561	T	A	1.07622e-14	0.0530714	0.00686573	0.5661	-0.012774	0.0222618
rs1883842	G	T	9.26766e-09	0.0308332	0.00536826	0.801399	0.00462261	0.0183774
rs1937450	G	T	7.06806e-11	0.0315845	0.00484484	0.0243299	-0.0370723	0.0164628
rs2016933	G	C	1.04275e-08	-0.0310253	0.00542057	0.265867	-0.020169	0.0181273
rs2023878	T	C	3.03501e-09	-0.0362846	0.00611913	0.25945	-0.0230592	0.0204481
rs2043539	A	G	2.24042e-08	0.0272058	0.00486485	0.110764	-0.0263469	0.0165208
rs2106353	T	G	1.37177e-10	0.0367491	0.00572505	0.847079	-0.00378623	0.0196334
rs2145318	A	T	2.02815e-13	0.0353431	0.0048106	0.397323	-0.0140004	0.0165408
rs215614	A	G	4.08413e-11	-0.0328541	0.00497715	0.192599	0.022309	0.0171222
rs2164300	T	C	4.13352e-08	-0.0264751	0.00482677	0.0841705	0.0281859	0.0163209
rs2240326	A	G	1.13214e-22	-0.0471681	0.00481335	0.0148792	0.0398439	0.0163609
rs2358016	G	C	4.17157e-09	0.028271	0.00481025	0.773877	0.00466753	0.0162457
rs2396133	G	A	1.10889e-09	0.0293547	0.00481787	0.185045	-0.0217002	0.0163728
rs2396766	A	G	2.33507e-11	0.0322057	0.00481878	0.812098	0.00385405	0.0162126
rs2734839	T	C	8.78537e-09	-0.0283478	0.00492778	0.589413	0.009071	0.0168079
rs2744961	T	C	5.81126e-09	0.0292007	0.00501549	0.968731	-0.00067696	0.0172693
rs2782641	A	G	4.32643e-08	0.0270882	0.00494583	0.686362	-0.00669583	0.0165821
rs2815749	G	A	1.07359e-10	0.0388767	0.0060216	0.669795	0.00906901	0.0212674
rs2834005	C	T	9.42041e-09	0.0296997	0.0051734	0.0144428	-0.0431164	0.0176269
rs2838771	C	G	2.90964e-08	-0.0280984	0.00506571	0.732781	0.00588352	0.0172321
rs324769	T	C	3.04775e-08	-0.0267699	0.00483328	0.317774	0.0162738	0.0162894
rs329122	A	G	3.05485e-09	-0.0289529	0.00488358	0.0435131	0.0338098	0.0167479
rs3766823	A	G	7.09316e-10	0.0393599	0.00638545	0.335972	-0.0204632	0.0212681
rs3793577	G	A	2.49436e-08	0.0270309	0.00484976	0.369167	-0.015032	0.0167388
rs3863241	T	C	1.48799e-11	0.0324982	0.00481521	0.301208	-0.0171499	0.0165885
rs4300861	T	C	5.431e-10	0.0307132	0.00494886	0.912379	0.00183115	0.016641
rs4382592	G	T	8.19917e-09	-0.0302679	0.00525091	0.0884851	0.0301621	0.0177066
rs4713692	T	C	3.06507e-08	-0.0276128	0.00498634	0.701355	-0.00652782	0.0170221
rs569356	G	A	4.07005e-08	-0.037919	0.00690971	0.862398	0.00416266	0.0240168
rs6711584	A	G	2.65583e-11	0.0322545	0.00483974	0.708603	0.0061187	0.0163718
rs6722661	A	G	1.14623e-10	-0.0322543	0.00500354	0.807527	-0.00410689	0.016858
rs6780459	T	A	3.13993e-08	0.0305507	0.0055211	0.443956	0.014542	0.0189959
rs7032155	A	C	1.62686e-08	0.02775	0.00491358	0.912276	-0.00183298	0.016638
rs7206608	G	C	1.45761e-08	0.0291541	0.005145	0.69329	-0.00691227	0.0175263
rs7241572	A	G	9.49336e-10	0.0365511	0.00597464	0.704239	0.00818654	0.021566
rs7527682	G	A	3.12831e-08	-0.026684	0.00482174	0.791899	0.00429579	0.0162815
rs7541875	G	A	1.61213e-08	0.0273972	0.00484976	0.462567	0.0120046	0.0163411
rs7600261	T	C	9.47327e-11	0.0338034	0.00522051	0.0826875	0.0309449	0.0178326
rs7612999	A	G	4.89824e-08	0.0305231	0.00559546	0.368015	-0.0167336	0.0185888
rs761777	G	A	4.71455e-10	0.0345341	0.00554469	0.0623476	0.0370317	0.0198687
rs7675588	A	C	1.80264e-08	-0.0335228	0.00595438	0.824553	-0.00452068	0.0203917
rs7685686	G	A	1.14427e-08	-0.0279222	0.00489191	0.62169	0.00813723	0.0164903
rs773109	A	G	8.71365e-14	-0.0380572	0.00510213	0.0508932	0.0341439	0.0174884
rs7942368	T	C	9.54135e-09	-0.0339683	0.00591917	0.352148	0.0189274	0.0203426
rs903678	A	G	4.89091e-08	0.0277378	0.00508463	0.699217	-0.00668969	0.0173139
rs903959	A	T	2.9893e-09	0.0291631	0.00491608	0.00387195	-0.0490923	0.0169963
rs9372625	A	G	2.61818e-14	-0.037727	0.0049537	0.238804	0.0200345	0.0170075
rs9373363	G	A	4.13457e-09	-0.0326836	0.00555966	0.0278279	-0.0403773	0.0183558
rs9396740	A	G	1.46562e-08	-0.031493	0.0055587	0.204417	0.0239774	0.0188937
rs942065	A	G	8.44559e-10	0.0307384	0.00500925	0.132293	0.0260503	0.0173078
rs9517313	C	G	2.04786e-11	0.0331144	0.00494054	0.168103	-0.0240027	0.0174144
rs9529055	A	G	3.10549e-08	0.0266604	0.00481637	0.320599	-0.0162196	0.0163301
rs9542729	G	C	1.41205e-09	-0.0363194	0.00599914	0.195984	-0.0278355	0.0215265
rs957345	G	C	1.71597e-09	0.0290528	0.00482393	0.58325	-0.00892591	0.0162691
rs9615905	T	C	1.21233e-08	0.0275657	0.0048378	0.128528	-0.0248864	0.0163734
rs9636202	A	G	1.51022e-10	-0.035044	0.00547191	0.242937	0.0227717	0.0195017
rs9940128	A	G	8.05749e-12	0.0332513	0.00486305	0.778506	-0.00461778	0.0164178
Gastroesophageal reflux disease (P < 5E-08)						Gut bacterial pathway abundance (PYRIDOXSYN.PWY..pyridoxal.5..phosphate.biosynthesis.I)
SNP	Effect allele	Other allele	P value	Beta	Standard Error	P value	Beta	Standard Error
rs10010963	T	C	4.91779e-08	-0.0269803	0.00494665	0.719427	-0.00611304	0.0170173
rs1011407	G	A	1.09343e-08	-0.0420618	0.00735917	0.286887	0.0269922	0.0253454
rs10133111	A	G	1.35338e-10	0.0417875	0.00650789	0.223507	0.0295857	0.0243052
rs1021363	G	A	5.09976e-10	-0.031217	0.00502204	0.858367	0.00305859	0.0171394
rs10837002	G	C	4.02893e-08	0.0276491	0.00503665	0.753814	-0.00537772	0.0171476
rs11762636	A	C	1.88235e-16	-0.0514827	0.00625598	0.356484	0.019527	0.021177
rs11953061	T	C	3.09949e-08	0.0281599	0.00508694	0.43963	0.0133379	0.0172588
rs12204714	T	C	7.9241e-09	-0.028817	0.00499422	0.062084	-0.0316247	0.0169506
rs12357321	A	G	1.33325e-09	0.0317159	0.00523077	0.00462722	0.0494262	0.0174534
rs12453010	T	C	1.74606e-09	0.0296967	0.00493315	0.856424	0.00296706	0.0163992
rs12598916	G	C	6.8729e-10	-0.0332614	0.00539171	0.916596	0.00190341	0.0181757
rs12967855	G	A	1.08793e-12	-0.0365451	0.00513354	0.626259	-0.00849792	0.0174496
rs12997558	A	G	3.03941e-08	0.0278184	0.00502214	0.455681	0.0127717	0.0171208
rs1334297	A	G	1.1413e-12	-0.0387984	0.00545512	0.655241	-0.0081397	0.0182303
rs13409451	G	A	1.92943e-08	-0.0277081	0.00493183	0.980008	0.000416524	0.0166219
rs1431196	G	A	2.65461e-11	0.0324197	0.00486448	0.951003	-0.00101627	0.0165388
rs1479405	T	C	9.85213e-10	0.0314843	0.0051514	0.921359	-0.00173164	0.0175405
rs1510719	C	T	3.83619e-15	-0.0388844	0.00494701	0.0690351	-0.0303623	0.0166992
rs1592757	C	G	5.9975e-10	0.0311051	0.00502465	0.368098	0.0153116	0.0170121
rs1596747	G	A	1.00344e-10	0.0310869	0.00480742	0.25464	0.018613	0.0163393
rs1716171	T	C	7.82528e-11	0.0383981	0.00590382	0.804291	-0.004873	0.0196653
rs17379561	T	A	1.07622e-14	0.0530714	0.00686573	0.169293	0.0306979	0.0223342
rs1883842	G	T	9.26766e-09	0.0308332	0.00536826	0.549443	0.011035	0.0184349
rs1937450	G	T	7.06806e-11	0.0315845	0.00484484	0.805591	0.00406391	0.016512
rs2016933	G	C	1.04275e-08	-0.0310253	0.00542057	0.449782	-0.013747	0.0181893
rs2023878	T	C	3.03501e-09	-0.0362846	0.00611913	0.889579	0.00284787	0.0205124
rs2043539	A	G	2.24042e-08	0.0272058	0.00486485	0.47604	0.0118132	0.0165756
rs2106353	T	G	1.37177e-10	0.0367491	0.00572505	0.327302	0.0192929	0.0196954
rs2145318	A	T	2.02815e-13	0.0353431	0.0048106	0.121897	0.0256666	0.0165927
rs215614	A	G	4.08413e-11	-0.0328541	0.00497715	0.0433072	-0.0347093	0.0171766
rs2164300	T	C	4.13352e-08	-0.0264751	0.00482677	0.174608	-0.0222198	0.0163676
rs2240326	A	G	1.13214e-22	-0.0471681	0.00481335	0.345415	-0.0154891	0.0164163
rs2358016	G	C	4.17157e-09	0.028271	0.00481025	0.540972	-0.00996431	0.0162991
rs2396133	G	A	1.10889e-09	0.0293547	0.00481787	0.707204	0.00616922	0.0164244
rs2396766	A	G	2.33507e-11	0.0322057	0.00481878	0.95227	0.000973512	0.016264
rs2734839	T	C	8.78537e-09	-0.0283478	0.00492778	0.182266	-0.0224885	0.0168604
rs2744961	T	C	5.81126e-09	0.0292007	0.00501549	0.804139	-0.00429553	0.0173211
rs2782641	A	G	4.32643e-08	0.0270882	0.00494583	0.63007	0.00801355	0.0166384
rs2815749	G	A	1.07359e-10	0.0388767	0.0060216	0.837853	0.00436562	0.0213332
rs2834005	C	T	9.42041e-09	0.0296997	0.0051734	0.00361119	0.0514863	0.0176913
rs2838771	C	G	2.90964e-08	-0.0280984	0.00506571	0.738574	-0.00576897	0.0172857
rs324769	T	C	3.04775e-08	-0.0267699	0.00483328	0.869619	0.00268315	0.0163464
rs329122	A	G	3.05485e-09	-0.0289529	0.00488358	0.659748	0.00739981	0.0168078
rs3766823	A	G	7.09316e-10	0.0393599	0.00638545	0.946604	-0.00142878	0.021334
rs3793577	G	A	2.49436e-08	0.0270309	0.00484976	0.440248	0.0129592	0.0167914
rs3863241	T	C	1.48799e-11	0.0324982	0.00481521	0.424575	-0.013288	0.0166409
rs4300861	T	C	5.431e-10	0.0307132	0.00494886	0.862356	0.00289456	0.0166953
rs4382592	G	T	8.19917e-09	-0.0302679	0.00525091	0.926868	-0.00163105	0.0177702
rs4713692	T	C	3.06507e-08	-0.0276128	0.00498634	0.885538	-0.00245898	0.0170818
rs569356	G	A	4.07005e-08	-0.037919	0.00690971	0.451629	-0.0181359	0.0240944
rs6711584	A	G	2.65583e-11	0.0322545	0.00483974	0.860835	-0.00287947	0.016425
rs6722661	A	G	1.14623e-10	-0.0322543	0.00500354	0.505433	-0.0112658	0.0169164
rs6780459	T	A	3.13993e-08	0.0305507	0.0055211	0.888556	-0.00267025	0.0190552
rs7032155	A	C	1.62686e-08	0.02775	0.00491358	0.947311	-0.00110289	0.0166893
rs7206608	G	C	1.45761e-08	0.0291541	0.005145	0.829991	0.00377579	0.0175853
rs7241572	A	G	9.49336e-10	0.0365511	0.00597464	0.161415	-0.030293	0.0216328
rs7527682	G	A	3.12831e-08	-0.026684	0.00482174	0.176729	0.0220608	0.0163305
rs7541875	G	A	1.61213e-08	0.0273972	0.00484976	0.700081	0.00631566	0.0163953
rs7600261	T	C	9.47327e-11	0.0338034	0.00522051	0.865482	0.00303015	0.0178876
rs7612999	A	G	4.89824e-08	0.0305231	0.00559546	0.446541	0.014194	0.018647
rs761777	G	A	4.71455e-10	0.0345341	0.00554469	0.534574	-0.0123778	0.0199308
rs7675588	A	C	1.80264e-08	-0.0335228	0.00595438	0.619297	-0.0101624	0.0204539
rs7685686	G	A	1.14427e-08	-0.0279222	0.00489191	0.320288	-0.0164392	0.0165406
rs773109	A	G	8.71365e-14	-0.0380572	0.00510213	0.0818861	-0.0305212	0.0175425
rs7942368	T	C	9.54135e-09	-0.0339683	0.00591917	0.896344	-0.00265859	0.0204065
rs903678	A	G	4.89091e-08	0.0277378	0.00508463	0.178845	-0.02335	0.0173694
rs903959	A	T	2.9893e-09	0.0291631	0.00491608	0.111378	0.0271448	0.0170504
rs9372625	A	G	2.61818e-14	-0.037727	0.0049537	0.157053	-0.0241506	0.0170669
rs9373363	G	A	4.13457e-09	-0.0326836	0.00555966	0.00300587	0.0546329	0.0184126
rs9396740	A	G	1.46562e-08	-0.031493	0.0055587	0.920486	0.00189193	0.018953
rs942065	A	G	8.44559e-10	0.0307384	0.00500925	0.292996	-0.0182575	0.0173621
rs9517313	C	G	2.04786e-11	0.0331144	0.00494054	0.445795	-0.0133255	0.0174773
rs9529055	A	G	3.10549e-08	0.0266604	0.00481637	0.133789	0.0245578	0.0163792
rs9542729	G	C	1.41205e-09	-0.0363194	0.00599914	0.759385	0.00661383	0.0215935
rs957345	G	C	1.71597e-09	0.0290528	0.00482393	0.513767	0.0106579	0.0163218
rs9615905	T	C	1.21233e-08	0.0275657	0.0048378	0.889289	0.00228695	0.0164288
rs9636202	A	G	1.51022e-10	-0.035044	0.00547191	0.518421	0.0126335	0.0195631
rs9940128	A	G	8.05749e-12	0.0332513	0.00486305	0.392931	0.0140774	0.016478
Gastroesophageal reflux disease (P < 5E-08)						Gut bacterial pathway abundance (TRNA.CHARGING.PWY..tRNA.charging)
SNP	Effect allele	Other allele	P value	Beta	Standard Error	P value	Beta	Standard Error
rs10010963	T	C	4.91779e-08	-0.0269803	0.00494665	0.756714	-0.00525895	0.0169754
rs1011407	G	A	1.09343e-08	-0.0420618	0.00735917	0.687409	0.0101774	0.0252934
rs10133111	A	G	1.35338e-10	0.0417875	0.00650789	0.890804	-0.00332999	0.0242557
rs1021363	G	A	5.09976e-10	-0.031217	0.00502204	0.909017	-0.00195469	0.0171046
rs10837002	G	C	4.02893e-08	0.0276491	0.00503665	0.46771	-0.0124282	0.0171137
rs11762636	A	C	1.88235e-16	-0.0514827	0.00625598	0.607084	0.0108675	0.0211331
rs11953061	T	C	3.09949e-08	0.0281599	0.00508694	0.334743	-0.0166112	0.0172208
rs12204714	T	C	7.9241e-09	-0.028817	0.00499422	0.298811	0.0175739	0.0169145
rs12357321	A	G	1.33325e-09	0.0317159	0.00523077	0.386856	-0.0150731	0.0174189
rs12453010	T	C	1.74606e-09	0.0296967	0.00493315	0.921202	-0.00161883	0.0163652
rs12598916	G	C	6.8729e-10	-0.0332614	0.00539171	0.43325	-0.0142139	0.0181383
rs12967855	G	A	1.08793e-12	-0.0365451	0.00513354	0.0532059	0.0336646	0.0174135
rs12997558	A	G	3.03941e-08	0.0278184	0.00502214	0.13239	-0.025706	0.0170833
rs1334297	A	G	1.1413e-12	-0.0387984	0.00545512	0.830469	-0.00389527	0.0181937
rs13409451	G	A	1.92943e-08	-0.0277081	0.00493183	0.513483	0.0108375	0.0165858
rs1431196	G	A	2.65461e-11	0.0324197	0.00486448	0.456407	-0.0122925	0.0165049
rs1479405	T	C	9.85213e-10	0.0314843	0.0051514	0.464095	0.0128159	0.0175051
rs1510719	C	T	3.83619e-15	-0.0388844	0.00494701	0.199135	0.021394	0.0166617
rs1592757	C	G	5.9975e-10	0.0311051	0.00502465	0.482834	0.011911	0.0169733
rs1596747	G	A	1.00344e-10	0.0310869	0.00480742	0.994525	-0.000111861	0.0163023
rs1716171	T	C	7.82528e-11	0.0383981	0.00590382	0.734538	-0.00665183	0.0196164
rs17379561	T	A	1.07622e-14	0.0530714	0.00686573	0.364781	-0.0201975	0.0222858
rs1883842	G	T	9.26766e-09	0.0308332	0.00536826	0.354292	0.0170413	0.0183973
rs1937450	G	T	7.06806e-11	0.0315845	0.00484484	0.0125222	-0.0411531	0.0164805
rs2016933	G	C	1.04275e-08	-0.0310253	0.00542057	0.225246	-0.0220065	0.0181468
rs2023878	T	C	3.03501e-09	-0.0362846	0.00611913	0.146214	-0.0297439	0.0204702
rs2043539	A	G	2.24042e-08	0.0272058	0.00486485	0.231981	-0.0197682	0.0165387
rs2106353	T	G	1.37177e-10	0.0367491	0.00572505	0.552977	-0.0116612	0.0196546
rs2145318	A	T	2.02815e-13	0.0353431	0.0048106	0.126103	-0.025329	0.0165587
rs215614	A	G	4.08413e-11	-0.0328541	0.00497715	0.0465404	0.0341177	0.0171406
rs2164300	T	C	4.13352e-08	-0.0264751	0.00482677	0.428247	0.0129433	0.0163385
rs2240326	A	G	1.13214e-22	-0.0471681	0.00481335	0.00779094	0.0435833	0.0163786
rs2358016	G	C	4.17157e-09	0.028271	0.00481025	0.41926	-0.0131359	0.0162632
rs2396133	G	A	1.10889e-09	0.0293547	0.00481787	0.408458	-0.0135485	0.0163905
rs2396766	A	G	2.33507e-11	0.0322057	0.00481878	0.953678	0.000942789	0.01623
rs2734839	T	C	8.78537e-09	-0.0283478	0.00492778	0.399694	0.0141703	0.016826
rs2744961	T	C	5.81126e-09	0.0292007	0.00501549	0.591108	0.00928757	0.0172879
rs2782641	A	G	4.32643e-08	0.0270882	0.00494583	0.270069	-0.0183082	0.0166
rs2815749	G	A	1.07359e-10	0.0388767	0.0060216	0.970518	0.000786865	0.0212903
rs2834005	C	T	9.42041e-09	0.0296997	0.0051734	0.00366016	-0.0512799	0.0176459
rs2838771	C	G	2.90964e-08	-0.0280984	0.00506571	0.41496	0.0140626	0.0172506
rs324769	T	C	3.04775e-08	-0.0267699	0.00483328	0.595827	0.00864938	0.0163069
rs329122	A	G	3.05485e-09	-0.0289529	0.00488358	0.67924	0.00693272	0.0167659
rs3766823	A	G	7.09316e-10	0.0393599	0.00638545	0.171459	0.0291162	0.0212911
rs3793577	G	A	2.49436e-08	0.0270309	0.00484976	0.250168	-0.0192694	0.0167568
rs3863241	T	C	1.48799e-11	0.0324982	0.00481521	0.239763	-0.0195221	0.0166063
rs4300861	T	C	5.431e-10	0.0307132	0.00494886	0.28762	0.0177144	0.016659
rs4382592	G	T	8.19917e-09	-0.0302679	0.00525091	0.977065	0.000509582	0.0177257
rs4713692	T	C	3.06507e-08	-0.0276128	0.00498634	0.558303	-0.00997482	0.0170404
rs569356	G	A	4.07005e-08	-0.037919	0.00690971	0.488653	0.0166484	0.0240427
rs6711584	A	G	2.65583e-11	0.0322545	0.00483974	0.957707	0.000869153	0.0163895
rs6722661	A	G	1.14623e-10	-0.0322543	0.00500354	0.294132	0.0177047	0.0168761
rs6780459	T	A	3.13993e-08	0.0305507	0.0055211	0.161696	0.0266114	0.0190164
rs7032155	A	C	1.62686e-08	0.02775	0.00491358	0.380924	0.0145939	0.016656
rs7206608	G	C	1.45761e-08	0.0291541	0.005145	0.443989	0.0134304	0.0175452
rs7241572	A	G	9.49336e-10	0.0365511	0.00597464	0.563812	0.0124611	0.0215892
rs7527682	G	A	3.12831e-08	-0.026684	0.00482174	0.130542	0.0246436	0.016299
rs7541875	G	A	1.61213e-08	0.0273972	0.00484976	0.748461	-0.00524575	0.0163587
rs7600261	T	C	9.47327e-11	0.0338034	0.00522051	0.153828	0.0254592	0.0178519
rs7612999	A	G	4.89824e-08	0.0305231	0.00559546	0.126453	-0.0284387	0.0186088
rs761777	G	A	4.71455e-10	0.0345341	0.00554469	0.500766	0.0133917	0.0198901
rs7675588	A	C	1.80264e-08	-0.0335228	0.00595438	0.804001	0.00506611	0.0204136
rs7685686	G	A	1.14427e-08	-0.0279222	0.00489191	0.13891	0.0244296	0.016508
rs773109	A	G	8.71365e-14	-0.0380572	0.00510213	0.00066007	0.0596234	0.0175072
rs7942368	T	C	9.54135e-09	-0.0339683	0.00591917	0.0311666	0.0438843	0.0203645
rs903678	A	G	4.89091e-08	0.0277378	0.00508463	0.92942	-0.00153523	0.0173325
rs903959	A	T	2.9893e-09	0.0291631	0.00491608	0.0416629	-0.0346566	0.0170146
rs9372625	A	G	2.61818e-14	-0.037727	0.0049537	0.536489	0.0105242	0.0170258
rs9373363	G	A	4.13457e-09	-0.0326836	0.00555966	0.168825	-0.0252846	0.0183756
rs9396740	A	G	1.46562e-08	-0.031493	0.0055587	0.0856584	0.0325087	0.018914
rs942065	A	G	8.44559e-10	0.0307384	0.00500925	0.370606	0.015513	0.0173264
rs9517313	C	G	2.04786e-11	0.0331144	0.00494054	0.433455	-0.0136553	0.0174332
rs9529055	A	G	3.10549e-08	0.0266604	0.00481637	0.071476	-0.0294658	0.0163477
rs9542729	G	C	1.41205e-09	-0.0363194	0.00599914	0.0485691	-0.0425036	0.0215497
rs957345	G	C	1.71597e-09	0.0290528	0.00482393	0.665934	0.0070315	0.0162866
rs9615905	T	C	1.21233e-08	0.0275657	0.0048378	0.838474	-0.00334124	0.016391
rs9636202	A	G	1.51022e-10	-0.035044	0.00547191	0.829039	-0.00421563	0.0195227
rs9940128	A	G	8.05749e-12	0.0332513	0.00486305	0.268008	-0.018205	0.0164355
Gastroesophageal reflux disease (P < 5E-08)						Gut bacterial pathway abundance (X1CMET2.PWY..N10.formyl.tetrahydrofolate.biosynthesis)
SNP	Effect allele	Other allele	P value	Beta	Standard Error	P value	Beta	Standard Error
rs10010963	T	C	4.91779e-08	-0.0269803	0.00494665	0.229895	-0.0203532	0.0169521
rs1011407	G	A	1.09343e-08	-0.0420618	0.00735917	0.314247	0.0254192	0.0252588
rs10133111	A	G	1.35338e-10	0.0417875	0.00650789	0.742956	0.00794358	0.0242225
rs1021363	G	A	5.09976e-10	-0.031217	0.00502204	0.598412	-0.00899645	0.0170812
rs10837002	G	C	4.02893e-08	0.0276491	0.00503665	0.659441	0.00753143	0.0170903
rs11762636	A	C	1.88235e-16	-0.0514827	0.00625598	0.772026	-0.00611441	0.0211042
rs11953061	T	C	3.09949e-08	0.0281599	0.00508694	0.34601	0.0162059	0.0171972
rs12204714	T	C	7.9241e-09	-0.028817	0.00499422	0.319862	-0.0168025	0.0168913
rs12357321	A	G	1.33325e-09	0.0317159	0.00523077	0.0579175	0.0329866	0.017395
rs12453010	T	C	1.74606e-09	0.0296967	0.00493315	0.666507	0.00704288	0.0163428
rs12598916	G	C	6.8729e-10	-0.0332614	0.00539171	0.705526	0.00684458	0.0181135
rs12967855	G	A	1.08793e-12	-0.0365451	0.00513354	0.162984	-0.0242604	0.0173897
rs12997558	A	G	3.03941e-08	0.0278184	0.00502214	0.418609	0.0137986	0.0170599
rs1334297	A	G	1.1413e-12	-0.0387984	0.00545512	0.649136	-0.00826611	0.0181688
rs13409451	G	A	1.92943e-08	-0.0277081	0.00493183	0.601229	0.00865643	0.0165631
rs1431196	G	A	2.65461e-11	0.0324197	0.00486448	0.89012	0.00227707	0.0164823
rs1479405	T	C	9.85213e-10	0.0314843	0.0051514	0.402757	-0.0146266	0.0174812
rs1510719	C	T	3.83619e-15	-0.0388844	0.00494701	0.13415	-0.0249241	0.0166389
rs1592757	C	G	5.9975e-10	0.0311051	0.00502465	0.801141	-0.00426923	0.0169501
rs1596747	G	A	1.00344e-10	0.0310869	0.00480742	0.127983	0.0247798	0.01628
rs1716171	T	C	7.82528e-11	0.0383981	0.00590382	0.993594	0.000157271	0.0195896
rs17379561	T	A	1.07622e-14	0.0530714	0.00686573	0.366509	0.0200972	0.0222553
rs1883842	G	T	9.26766e-09	0.0308332	0.00536826	0.605784	0.00948182	0.0183721
rs1937450	G	T	7.06806e-11	0.0315845	0.00484484	0.391897	0.014091	0.016458
rs2016933	G	C	1.04275e-08	-0.0310253	0.00542057	0.35436	-0.0167839	0.018122
rs2023878	T	C	3.03501e-09	-0.0362846	0.00611913	0.765985	-0.00608422	0.0204422
rs2043539	A	G	2.24042e-08	0.0272058	0.00486485	0.220472	0.0202366	0.016516
rs2106353	T	G	1.37177e-10	0.0367491	0.00572505	0.521637	0.0125779	0.0196277
rs2145318	A	T	2.02815e-13	0.0353431	0.0048106	0.269632	0.0182542	0.016536
rs215614	A	G	4.08413e-11	-0.0328541	0.00497715	0.344004	-0.0161977	0.0171172
rs2164300	T	C	4.13352e-08	-0.0264751	0.00482677	0.587887	-0.00884171	0.0163161
rs2240326	A	G	1.13214e-22	-0.0471681	0.00481335	0.471862	-0.0117675	0.0163562
rs2358016	G	C	4.17157e-09	0.028271	0.00481025	0.480702	0.0114527	0.016241
rs2396133	G	A	1.10889e-09	0.0293547	0.00481787	0.22949	0.0196691	0.016368
rs2396766	A	G	2.33507e-11	0.0322057	0.00481878	0.98042	0.000397769	0.0162078
rs2734839	T	C	8.78537e-09	-0.0283478	0.00492778	0.24732	-0.0194391	0.016803
rs2744961	T	C	5.81126e-09	0.0292007	0.00501549	0.787559	0.00465237	0.0172642
rs2782641	A	G	4.32643e-08	0.0270882	0.00494583	0.414773	0.0135191	0.0165773
rs2815749	G	A	1.07359e-10	0.0388767	0.0060216	0.703542	-0.00809079	0.0212612
rs2834005	C	T	9.42041e-09	0.0296997	0.0051734	0.00480541	0.0496896	0.0176217
rs2838771	C	G	2.90964e-08	-0.0280984	0.00506571	0.533411	-0.0107291	0.017227
rs324769	T	C	3.04775e-08	-0.0267699	0.00483328	0.805526	0.0040093	0.0162846
rs329122	A	G	3.05485e-09	-0.0289529	0.00488358	0.589067	0.00904435	0.016743
rs3766823	A	G	7.09316e-10	0.0393599	0.00638545	0.881377	-0.00317279	0.0212619
rs3793577	G	A	2.49436e-08	0.0270309	0.00484976	0.278841	0.0181216	0.0167339
rs3863241	T	C	1.48799e-11	0.0324982	0.00481521	0.793895	0.00433256	0.0165836
rs4300861	T	C	5.431e-10	0.0307132	0.00494886	0.51221	-0.0109033	0.0166361
rs4382592	G	T	8.19917e-09	-0.0302679	0.00525091	0.804893	0.00437259	0.0177014
rs4713692	T	C	3.06507e-08	-0.0276128	0.00498634	0.65681	-0.00756105	0.0170171
rs569356	G	A	4.07005e-08	-0.037919	0.00690971	0.676891	-0.0100051	0.0240098
rs6711584	A	G	2.65583e-11	0.0322545	0.00483974	0.486855	0.0113803	0.016367
rs6722661	A	G	1.14623e-10	-0.0322543	0.00500354	0.992186	-0.000165049	0.016853
rs6780459	T	A	3.13993e-08	0.0305507	0.0055211	0.960332	0.000944531	0.0189904
rs7032155	A	C	1.62686e-08	0.02775	0.00491358	0.521866	0.0106531	0.0166332
rs7206608	G	C	1.45761e-08	0.0291541	0.005145	0.894588	-0.00232158	0.0175212
rs7241572	A	G	9.49336e-10	0.0365511	0.00597464	0.667899	-0.00924983	0.0215597
rs7527682	G	A	3.12831e-08	-0.026684	0.00482174	0.276994	0.0176943	0.0162767
rs7541875	G	A	1.61213e-08	0.0273972	0.00484976	0.358581	0.014998	0.0163363
rs7600261	T	C	9.47327e-11	0.0338034	0.00522051	0.982063	0.000400802	0.0178274
rs7612999	A	G	4.89824e-08	0.0305231	0.00559546	0.27415	0.0203219	0.0185833
rs761777	G	A	4.71455e-10	0.0345341	0.00554469	0.460235	-0.0146679	0.0198629
rs7675588	A	C	1.80264e-08	-0.0335228	0.00595438	0.632569	-0.00974669	0.0203857
rs7685686	G	A	1.14427e-08	-0.0279222	0.00489191	0.0288762	-0.0360235	0.0164854
rs773109	A	G	8.71365e-14	-0.0380572	0.00510213	0.0930958	-0.0293594	0.0174832
rs7942368	T	C	9.54135e-09	-0.0339683	0.00591917	0.771884	-0.0058958	0.0203366
rs903678	A	G	4.89091e-08	0.0277378	0.00508463	0.96007	0.000866586	0.0173088
rs903959	A	T	2.9893e-09	0.0291631	0.00491608	0.171776	0.023219	0.0169913
rs9372625	A	G	2.61818e-14	-0.037727	0.0049537	0.116633	-0.026678	0.0170025
rs9373363	G	A	4.13457e-09	-0.0326836	0.00555966	0.0218363	0.0420813	0.0183504
rs9396740	A	G	1.46562e-08	-0.031493	0.0055587	0.344398	-0.017859	0.0188881
rs942065	A	G	8.44559e-10	0.0307384	0.00500925	0.844001	0.0034048	0.0173027
rs9517313	C	G	2.04786e-11	0.0331144	0.00494054	0.768805	-0.00511728	0.0174093
rs9529055	A	G	3.10549e-08	0.0266604	0.00481637	0.065925	0.0300212	0.0163254
rs9542729	G	C	1.41205e-09	-0.0363194	0.00599914	0.464714	0.0157336	0.0215202
rs957345	G	C	1.71597e-09	0.0290528	0.00482393	0.97937	-0.000420569	0.0162643
rs9615905	T	C	1.21233e-08	0.0275657	0.0048378	0.440399	-0.0126287	0.0163686
rs9636202	A	G	1.51022e-10	-0.035044	0.00547191	0.436358	0.0151748	0.019496
rs9940128	A	G	8.05749e-12	0.0332513	0.00486305	0.486322	0.0114262	0.016413
Gut bacterial pathway abundance (ARO.PWY..chorismate.biosynthesis.I)(P < 1E-05)						Sepsis
SNP	Effect allele	Other allele	P value	Beta	Standard Error	P value	Beta	Standard Error
rs10873850	G	A	3.66978e-06	0.0858857	0.0185528	0.0308845	-0.0332824	0.0154188
rs12656915	G	T	8.33221e-06	0.13461	0.0302054	0.370015	-0.0242799	0.0270846
rs12707570	C	A	7.18224e-06	-0.0728993	0.0162424	0.0314927	0.0295212	0.0137258
rs136110	C	T	1.90963e-06	0.0964705	0.0202552	0.364707	-0.0148363	0.0163678
rs3797252	C	T	5.10705e-06	-0.0794419	0.0174202	0.210451	-0.0186033	0.014855
rs38127	C	T	6.25922e-06	0.0760269	0.0168296	0.753283	-0.00451129	0.0143528
rs61915762	A	G	4.24766e-06	0.0827921	0.0180027	0.891172	-0.00207765	0.0151851
rs62018962	A	C	2.12158e-06	-0.148269	0.0312705	0.460107	0.0171355	0.0231977
rs6782393	C	A	7.12459e-06	-0.151342	0.033707	0.868362	0.00478274	0.028857
rs73200771	A	G	5.28251e-06	-0.163263	0.0358564	0.290001	0.037271	0.0352238
rs8052034	A	G	5.7115e-06	0.0740262	0.0163168	0.461521	-0.0103041	0.0139935
rs9974959	G	A	7.09708e-06	0.0758587	0.0168922	0.120194	-0.0223022	0.0143518
Gut bacterial pathway abundance (PWY.7219..adenosine.ribonucleotides.de.novo.biosynthesis)(P < 1E-05)						Sepsis
SNP	Effect allele	Other allele	P value	Beta	Standard Error	P value	Beta	Standard Error
rs1428949	T	C	2.77517e-06	-0.0779739	0.0166369	0.239751	0.0163016	0.0138665
rs34848869	G	C	4.72988e-06	-0.162287	0.0354614	0.971859	0.0011075	0.0313948
rs35057482	T	C	3.05872e-06	-0.137282	0.0294165	0.633221	-0.0114431	0.0239799
rs4785220	C	T	5.66826e-06	0.0782036	0.0172315	0.517951	0.00943409	0.0145924
rs62338928	G	A	5.10658e-07	-0.087888	0.0174997	0.727482	0.00522124	0.0149829
rs681147	A	T	9.59644e-06	-0.0949868	0.0214607	0.0486418	0.0380353	0.0192904
rs7108080	A	G	3.52265e-07	-0.085927	0.0168713	0.417071	0.0111804	0.0137773
rs71430764	A	C	1.47126e-06	-0.203901	0.0423462	0.287063	0.0313747	0.0294712
rs7221118	C	T	9.72747e-06	-0.0851742	0.0192565	0.0233674	0.0379231	0.0167256
rs73142368	T	G	8.51981e-06	-0.0775477	0.0174198	0.145437	-0.0209072	0.0143609
rs7569681	C	T	5.19003e-06	-0.131782	0.0289189	0.0459971	0.0483381	0.0242245
rs79149938	G	A	5.99529e-06	-0.154991	0.0342404	0.964048	0.00154149	0.0341987
rs9582093	A	G	9.37648e-06	-0.0717885	0.0162011	0.277174	0.0148588	0.0136734
Gut bacterial pathway abundance (ARO.PWY..chorismate.biosynthesis.I) (P < 1E-05)						Sepsis (28 day death)
SNP	Effect allele	Other allele	P value	Beta	Standard Error	P value	Beta	Standard Error
rs10873850	G	A	3.66978e-06	0.0858857	0.0185528	0.363163	-0.0342384	0.0376513
rs12656915	G	T	8.33221e-06	0.13461	0.0302054	0.207779	-0.0832206	0.066064
rs12707570	C	A	7.18224e-06	-0.0728993	0.0162424	0.234548	0.0398634	0.0335345
rs136110	C	T	1.90963e-06	0.0964705	0.0202552	0.662987	0.0174231	0.0399803
rs3797252	C	T	5.10705e-06	-0.0794419	0.0174202	0.676049	0.0151516	0.0362598
rs38127	C	T	6.25922e-06	0.0760269	0.0168296	0.312028	-0.0354066	0.0350221
rs61915762	A	G	4.24766e-06	0.0827921	0.0180027	0.225901	-0.0449141	0.0370889
rs62018962	A	C	2.12158e-06	-0.148269	0.0312705	0.282737	0.0609343	0.0567258
rs6782393	C	A	7.12459e-06	-0.151342	0.033707	0.624009	0.0346433	0.0706752
rs73200771	A	G	5.28251e-06	-0.163263	0.0358564	0.814168	-0.020191	0.0858998
rs8052034	A	G	5.7115e-06	0.0740262	0.0163168	0.0906108	-0.0577854	0.0341484
rs9974959	G	A	7.09708e-06	0.0758587	0.0168922	0.951049	-0.00215246	0.0350622
Gut bacterial pathway abundance (TRNA.CHARGING.PWY..tRNA.charging)(P < 1E-05)						Sepsis (28 day death)
SNP	Effect allele	Other allele	P value	Beta	Standard Error	P value	Beta	Standard Error
rs10906588	G	T	2.19488e-07	0.0886502	0.0171073	0.140263	-0.0332824	0.0351794
rs11726764	A	C	6.16141e-06	0.15063	0.0333196	0.761244	-0.0242799	0.0702229
rs13053313	C	T	1.12543e-06	-0.0873663	0.0179458	0.50208	0.0295212	0.0376071
rs17576345	T	C	1.34524e-06	0.0985652	0.0203944	0.308359	-0.0148363	0.0421892
rs2422975	A	G	9.62077e-07	0.0867547	0.0177078	0.0379787	-0.0186033	0.036061
rs35057980	A	G	6.40531e-06	0.077698	0.0172182	0.489761	-0.00451129	0.0349949
rs3896001	C	A	8.86748e-07	0.13776	0.0280272	0.274622	-0.00207765	0.061871
rs5751677	G	C	7.72183e-06	-0.0930026	0.0207932	0.860869	0.0171355	0.0434566
rs6669249	C	A	5.17488e-08	-0.102138	0.0187575	0.74582	0.00478274	0.0377571
rs72753299	C	G	6.63101e-06	0.104389	0.0231708	0.399116	0.037271	0.0474302
rs72810147	T	C	3.14282e-06	0.153125	0.0328505	0.147071	-0.0103041	0.0660861
rs9286959	A	T	2.46099e-06	0.0798048	0.0169389	0.745	-0.0223022	0.0339974

## Sheet: Supplementary Table 3
Gastroesophageal reflux disease (P < 5E-08)
SNP	Effect allele	Other allele	P value	Beta	Standard Error	F-statistics
rs569356	G	A	4.07005e-08	-0.037919	0.00690971	209.755
rs7541875	G	A	1.61213e-08	0.0273972	0.00484976	221.295
rs2782641	A	G	4.32643e-08	0.0270882	0.00494583	209.933
rs2815749	G	A	1.07359e-10	0.0388767	0.0060216	290.521
rs3766823	A	G	7.09316e-10	0.0393599	0.00638545	265.369
rs1937450	G	T	7.06806e-11	0.0315845	0.00484484	299.008
rs17379561	T	A	1.07622e-14	0.0530714	0.00686573	419.662
rs7527682	G	A	3.12831e-08	-0.026684	0.00482174	213.422
rs903678	A	G	4.89091e-08	0.0277378	0.00508463	207.976
rs6711584	A	G	2.65583e-11	0.0322545	0.00483974	310.733
rs13409451	G	A	1.92943e-08	-0.0277081	0.00493183	220.689
rs4300861	T	C	5.431e-10	0.0307132	0.00494886	268.529
rs12997558	A	G	3.03941e-08	0.0278184	0.00502214	214.634
rs6722661	A	G	1.14623e-10	-0.0322543	0.00500354	290.632
rs1596747	G	A	1.00344e-10	0.0310869	0.00480742	291.277
rs7600261	T	C	9.47327e-11	0.0338034	0.00522051	292.808
rs1011407	G	A	1.09343e-08	-0.0420618	0.00735917	227.883
rs2358016	G	C	4.17157e-09	0.028271	0.00481025	240.907
rs6780459	T	A	3.13993e-08	0.0305507	0.0055211	212.876
rs2016933	G	C	1.04275e-08	-0.0310253	0.00542057	228.713
rs7612999	A	G	4.89824e-08	0.0305231	0.00559546	207.962
rs2240326	A	G	1.13214e-22	-0.0471681	0.00481335	669.242
rs7675588	A	C	1.80264e-08	-0.0335228	0.00595438	221.103
rs7685686	G	A	1.14427e-08	-0.0279222	0.00489191	229.331
rs13107325	T	C	2.19938e-14	0.0701443	0.00918312	408.863
rs2164300	T	C	4.13352e-08	-0.0264751	0.00482677	210.807
rs1510719	C	T	3.83619e-15	-0.0388844	0.00494701	431.116
rs10010963	T	C	4.91779e-08	-0.0269803	0.00494665	207.506
rs1592757	C	G	5.9975e-10	0.0311051	0.00502465	267.379
rs11953061	T	C	3.09949e-08	0.0281599	0.00508694	214.201
rs329122	A	G	3.05485e-09	-0.0289529	0.00488358	246.147
rs2744961	T	C	5.81126e-09	0.0292007	0.00501549	236.412
rs12204714	T	C	7.9241e-09	-0.028817	0.00499422	232.799
rs9396740	A	G	1.46562e-08	-0.031493	0.0055587	223.485
rs9372625	A	G	2.61818e-14	-0.037727	0.0049537	405.657
rs2145318	A	T	2.02815e-13	0.0353431	0.0048106	376.332
rs3828917	T	G	2.26945e-08	0.0671113	0.0120054	217.62
rs9373363	G	A	4.13457e-09	-0.0326836	0.00555966	243.81
rs4713692	T	C	3.06507e-08	-0.0276128	0.00498634	213.75
rs11762636	A	C	1.88235e-16	-0.0514827	0.00625598	472.433
rs2043539	A	G	2.24042e-08	0.0272058	0.00486485	217.186
rs2396133	G	A	1.10889e-09	0.0293547	0.00481787	259.11
rs2106353	T	G	1.37177e-10	0.0367491	0.00572505	289.663
rs2396766	A	G	2.33507e-11	0.0322057	0.00481878	311.767
rs215614	A	G	4.08413e-11	-0.0328541	0.00497715	303.483
rs903959	A	T	2.9893e-09	0.0291631	0.00491608	245.951
rs3863241	T	C	1.48799e-11	0.0324982	0.00481521	317.456
rs7032155	A	C	1.62686e-08	0.02775	0.00491358	224.274
rs4382592	G	T	8.19917e-09	-0.0302679	0.00525091	232.169
rs3793577	G	A	2.49436e-08	0.0270309	0.00484976	218.941
rs12357321	A	G	1.33325e-09	0.0317159	0.00523077	259.925
rs1021363	G	A	5.09976e-10	-0.031217	0.00502204	270.06
rs761777	G	A	4.71455e-10	0.0345341	0.00554469	272.498
rs10837002	G	C	4.02893e-08	0.0276491	0.00503665	210.015
rs2734839	T	C	8.78537e-09	-0.0283478	0.00492778	231.189
rs7942368	T	C	9.54135e-09	-0.0339683	0.00591917	234.523
rs773109	A	G	8.71365e-14	-0.0380572	0.00510213	389.273
rs324769	T	C	3.04775e-08	-0.0267699	0.00483328	213.766
rs1479405	T	C	9.85213e-10	0.0314843	0.0051514	260.801
rs1716171	T	C	7.82528e-11	0.0383981	0.00590382	294.919
rs9542729	G	C	1.41205e-09	-0.0363194	0.00599914	256.793
rs1334297	A	G	1.1413e-12	-0.0387984	0.00545512	354.211
rs9529055	A	G	3.10549e-08	0.0266604	0.00481637	213.725
rs9517313	C	G	2.04786e-11	0.0331144	0.00494054	312.534
rs942065	A	G	8.44559e-10	0.0307384	0.00500925	264.339
rs10133111	A	G	1.35338e-10	0.0417875	0.00650789	287.253
rs957345	G	C	1.71597e-09	0.0290528	0.00482393	252.777
rs9940128	A	G	8.05749e-12	0.0332513	0.00486305	325.15
rs12598916	G	C	6.8729e-10	-0.0332614	0.00539171	265.831
rs7206608	G	C	1.45761e-08	0.0291541	0.005145	224.058
rs12453010	T	C	1.74606e-09	0.0296967	0.00493315	254.061
rs7241572	A	G	9.49336e-10	0.0365511	0.00597464	266.398
rs1431196	G	A	2.65461e-11	0.0324197	0.00486448	310.35
rs12967855	G	A	1.08793e-12	-0.0365451	0.00513354	355.855
rs9636202	A	G	1.51022e-10	-0.035044	0.00547191	289.553
rs2023878	T	C	3.03501e-09	-0.0362846	0.00611913	246.629
rs1883842	G	T	9.26766e-09	0.0308332	0.00536826	230.699
rs2834005	C	T	9.42041e-09	0.0296997	0.0051734	229.473
rs2838771	C	G	2.90964e-08	-0.0280984	0.00506571	217.478
rs9615905	T	C	1.21233e-08	0.0275657	0.0048378	227.434
Gut bacterial pathway abundance (ARO.PWY..chorismate.biosynthesis.I) (P < 1E-05)
SNP	Effect allele	Other allele	P value	Beta	Standard Error	F-statistics
rs10873850	G	A	3.66978e-06	0.0858857	0.0185528	22.9904
rs6782393	C	A	7.12459e-06	-0.151342	0.033707	20.1973
rs3797252	C	T	5.10705e-06	-0.0794419	0.0174202	20.8337
rs12656915	G	T	8.33221e-06	0.13461	0.0302054	20.4814
rs12707570	C	A	7.18224e-06	-0.0728993	0.0162424	20.5981
rs1093520	G	T	4.48528e-06	0.153028	0.0333575	28.0223
rs38127	C	T	6.25922e-06	0.0760269	0.0168296	20.5078
rs61915762	A	G	4.24766e-06	0.0827921	0.0180027	21.2268
rs73200771	A	G	5.28251e-06	-0.163263	0.0358564	20.4133
rs12021157	A	G	7.68529e-06	0.12107	0.0270621	22.0613
rs62018962	A	C	2.12158e-06	-0.148269	0.0312705	30.4293
rs8052034	A	G	5.7115e-06	0.0740262	0.0163168	20.9513
rs9974959	G	A	7.09708e-06	0.0758587	0.0168922	20.8847
rs136110	C	T	1.90963e-06	0.0964705	0.0202552	23.814
Gut bacterial pathway abundance (X1CMET2.PWY..N10.formyl.tetrahydrofolate.biosynthesis) (P < 1E-05)
SNP	Effect allele	Other allele	P value	Beta	Standard Error	F-statistics
rs17879178	G	T	9.73195e-07	-0.160751	0.0328265	24.8907
rs477574	T	A	3.48057e-06	-0.0781871	0.0168499	21.8763
rs62167414	T	C	6.46532e-06	0.132698	0.0294192	28.4148
rs4687327	A	T	5.31227e-07	0.123533	0.0246343	26.2702
rs13059049	A	G	6.51493e-06	0.0746729	0.016561	21.6273
rs2530547	T	C	1.17636e-06	0.0856035	0.0176154	25.6828
rs505128	C	T	3.93025e-07	-0.0858169	0.0169187	26.1355
rs78884607	A	G	7.25872e-06	-0.126972	0.0283043	21.1165
rs2065622	G	A	9.08469e-06	-0.0746061	0.0168112	21.4586
rs17699454	C	A	1.65638e-06	0.0852363	0.0177895	24.3318
rs118162058	A	T	4.61392e-06	-0.122415	0.0267188	22.0236
Gut bacterial pathway abundance (PWY.6163..chorismate.biosynthesis.from.3.dehydroquinate) (P < 1E-05)
SNP	Effect allele	Other allele	P value	Beta	Standard Error	F-statistics
rs2813909	T	C	2.93056e-06	0.0906401	0.0193856	21.9137
rs4581848	C	T	8.15474e-06	0.176156	0.0394872	23.6359
rs75060356	A	G	2.41313e-06	-0.0951399	0.0201767	22.5948
rs1093520	G	T	3.01308e-06	0.155616	0.033323	28.9817
rs62568138	G	A	5.92489e-06	0.161024	0.0355535	21.7886
rs73200771	A	G	1.04792e-06	-0.174885	0.0358193	23.4322
rs113358976	C	A	8.65008e-06	0.1485	0.0333825	21.2432
rs62018962	A	C	2.92995e-06	-0.14606	0.0312382	29.5259
rs62097226	A	T	3.08255e-06	0.159255	0.0341364	23.5478
rs136110	C	T	2.20303e-06	0.095786	0.0202343	23.4763
Gut bacterial pathway abundance (PWY0.1296..purine.ribonucleosides.degradation) (P < 1E-05)
SNP	Effect allele	Other allele	P value	Beta	Standard Error	F-statistics
rs9286959	A	T	1.59827e-06	0.0807536	0.0168288	24.9258
rs6669249	C	A	4.65758e-06	-0.0853442	0.0186355	20.8094
rs6806908	A	G	9.08197e-06	0.0901572	0.020315	25.3584
rs416270	T	G	4.74788e-06	-0.0856028	0.0187084	22.18
rs7699343	T	C	9.33899e-06	0.0948032	0.0213909	19.9566
rs1468579	T	C	1.5746e-06	-0.0929607	0.0193606	25.5561
rs76985731	C	T	8.76698e-07	0.180318	0.0366688	25.5215
rs12915465	C	T	2.27851e-06	0.132221	0.0279715	22.943
rs2425056	A	G	9.93779e-06	-0.0745895	0.0168811	19.4798
Gut bacterial pathway abundance (TRNA.CHARGING.PWY..tRNA.charging) (P < 1E-05)
SNP	Effect allele	Other allele	P value	Beta	Standard Error	F-statistics
rs6669249	C	A	5.17488e-08	-0.102138	0.0187575	29.8395
rs9286959	A	T	2.46099e-06	0.0798048	0.0169389	24.3417
rs17749484	A	C	1.25574e-06	0.118196	0.0243872	28.3054
rs11726764	A	C	6.16141e-06	0.15063	0.0333196	21.7656
rs17576345	T	C	1.34524e-06	0.0985652	0.0203944	24.8067
rs72753299	C	G	6.63101e-06	0.104389	0.0231708	23.1331
rs3896001	C	A	8.86748e-07	0.13776	0.0280272	26.0565
rs35057980	A	G	6.40531e-06	0.077698	0.0172182	21.0345
rs10906588	G	T	2.19488e-07	0.0886502	0.0171073	28.3133
rs2317916	C	T	4.1661e-06	0.0800853	0.0173988	23.1783
rs72810147	T	C	3.14282e-06	0.153125	0.0328505	22.0915
rs56083061	A	G	5.59603e-06	0.0847156	0.0186553	21.7801
rs2422975	A	G	9.62077e-07	0.0867547	0.0177078	25.9725
rs5751677	G	C	7.72183e-06	-0.0930026	0.0207932	20.7259
Gut bacterial pathway abundance (COMPLETE.ARO.PWY..superpathway.of.aromatic.amino.acid.biosynthesis) (P < 1E-05)
SNP	Effect allele	Other allele	P value	Beta	Standard Error	F-statistics
rs7695572	G	A	8.685e-06	-0.0989027	0.0222375	22.318
rs1093520	G	T	8.25544e-08	0.179202	0.0334241	38.4798
rs7848585	G	A	8.71405e-06	0.121487	0.0273197	20.9387
rs61915762	A	G	1.22129e-06	0.0875261	0.0180386	23.7314
rs11215785	C	T	1.74993e-06	0.116001	0.0242663	24.5761
rs73200771	A	G	5.14209e-06	-0.163792	0.035928	20.5462
rs1483968	T	C	9.71673e-06	0.150674	0.034063	19.1662
rs62018962	A	C	4.94026e-06	-0.143107	0.031333	28.3397
rs136110	C	T	4.57973e-06	0.0930184	0.0202956	22.1354
Gut bacterial pathway abundance (PWY.7219..adenosine.ribonucleotides.de.novo.biosynthesis) (P < 1E-05)
SNP	Effect allele	Other allele	P value	Beta	Standard Error	F-statistics
rs35057482	T	C	3.05872e-06	-0.137282	0.0294165	23.6649
rs7569681	C	T	5.19003e-06	-0.131782	0.0289189	21.335
rs73142368	T	G	8.51981e-06	-0.0775477	0.0174198	20.5878
rs62338928	G	A	5.10658e-07	-0.087888	0.0174997	26.3038
rs1428949	T	C	2.77517e-06	-0.0779739	0.0166369	23.1663
rs34848869	G	C	4.72988e-06	-0.162287	0.0354614	24.0937
rs7108080	A	G	3.52265e-07	-0.085927	0.0168713	28.6564
rs79149938	G	A	5.99529e-06	-0.154991	0.0342404	22.7545
rs9582093	A	G	9.37648e-06	-0.0717885	0.0162011	19.9301
rs71430764	A	C	1.47126e-06	-0.203901	0.0423462	31.0031
rs4785220	C	T	5.66826e-06	0.0782036	0.0172315	20.6443
rs7221118	C	T	9.72747e-06	-0.0851742	0.0192565	19.9118
rs681147	A	T	9.59644e-06	-0.0949868	0.0214607	20.5098
Gut bacterial pathway abundance (PWY.2941..L.lysine.biosynthesis.II) (P < 1E-05)
SNP	Effect allele	Other allele	P value	Beta	Standard Error	F-statistics
rs7716011	G	T	6.79423e-07	0.0924444	0.0186111	24.8266
rs9396681	T	C	1.48518e-06	0.139791	0.029043	28.1984
rs6416172	T	C	6.8259e-06	-0.0807092	0.0179392	20.6925
rs11021021	A	G	5.97957e-06	0.0984343	0.0217433	23.1602
rs1783596	T	C	6.21341e-06	0.0730932	0.0161747	20.4724
rs11617625	A	G	8.74984e-06	-0.117501	0.0264286	20.1992
rs1559831	A	G	6.9629e-06	0.156585	0.0348368	21.2316
rs4784500	T	G	1.75857e-06	-0.103016	0.0215544	26.8787
Gut bacterial pathway abundance (PWY.7187..pyrimidine.deoxyribonucleotides.de.novo.biosynthesis.II) (P < 1E-05)
SNP	Effect allele	Other allele	P value	Beta	Standard Error	F-statistics
rs75789763	A	G	5.92857e-06	-0.167187	0.0369155	23.0452
rs10951564	A	G	3.26535e-06	0.076022	0.0163369	22.3493
rs10448112	G	A	9.51875e-06	0.0915049	0.0206659	21.1283
rs72784665	T	G	6.12816e-06	0.157671	0.0348681	24.5812
rs1447470	A	G	1.98395e-06	0.0937521	0.0197163	26.5262
rs2481967	G	T	9.27513e-06	0.0926418	0.0208963	20.5481
rs4791333	G	A	5.04998e-06	-0.110765	0.0242762	21.3453
rs17790609	C	T	6.95136e-06	0.135454	0.0301332	21.1595
rs73176879	G	A	6.42836e-06	-0.114949	0.0254776	21.1424
Gut bacterial pathway abundance (COLANSYN.PWY..colanic.acid.building.blocks.biosynthesis) (P < 1E-05)
SNP	Effect allele	Other allele	P value	Beta	Standard Error	F-statistics
rs4551833	G	T	3.99273e-07	-0.184975	0.0364893	27.1103
rs1396212	T	C	2.46559e-07	-0.120916	0.0234319	34.516
Gut bacterial pathway abundance (PWY.6737..starch.degradation.V) (P < 1E-05)
SNP	Effect allele	Other allele	P value	Beta	Standard Error	F-statistics
rs9286959	A	T	6.59705e-06	0.0754898	0.0167521	21.7734
rs17067756	G	A	5.34121e-06	-0.173672	0.038162	25.7899
rs7083857	G	C	7.85833e-07	0.136762	0.027691	25.606
rs12420239	A	G	6.1495e-06	-0.095626	0.0211507	21.4966
rs12868026	A	G	5.32819e-06	0.16246	0.0356943	20.8766
rs10145503	G	A	4.85065e-06	-0.0925465	0.0202458	21.1061
rs6035564	A	G	1.52563e-06	-0.077432	0.0161053	23.104
Gut bacterial pathway abundance (PWY.7013..L.1.2.propanediol.degradation) (P < 1E-05)
SNP	Effect allele	Other allele	P value	Beta	Standard Error	F-statistics
rs4670011	C	T	8.56801e-06	-0.174663	0.0392458	101.701
rs114990902	A	G	2.74334e-07	-0.438592	0.0853246	160.739
rs4309681	A	G	8.46077e-06	0.205271	0.0460954	95.7903
rs72829142	G	A	3.30963e-06	0.348734	0.0749867	107.818
rs1555643	A	G	4.77793e-06	0.208976	0.0456846	98.1317
rs7806452	G	A	4.01014e-06	0.288692	0.0626113	119.968
rs1381664	T	A	4.02819e-06	0.168754	0.0366068	110.56
rs2145794	A	T	8.67122e-06	0.221571	0.0498146	111.315
rs7303969	T	C	4.48962e-06	-0.211976	0.0462092	98.3866
rs12440220	G	A	5.5716e-06	-0.166608	0.0366815	105.1
rs9933327	G	A	2.80059e-06	0.194255	0.0414638	125.952
rs1589199	G	A	2.74606e-06	-0.303254	0.0646742	110.224
Gut bacterial pathway abundance (PYRIDOXSYN.PWY..pyridoxal.5..phosphate.biosynthesis.I) (P < 1E-05)
SNP	Effect allele	Other allele	P value	Beta	Standard Error	F-statistics
rs4857976	G	A	6.41564e-06	0.123992	0.0274792	25.4915
rs13150666	A	G	6.39072e-07	-0.0848311	0.0170377	24.8333
rs12508123	T	C	7.46397e-06	0.0883229	0.0197149	21.1856
rs13190249	A	G	2.99702e-06	0.157036	0.0336192	25.3695
rs1980434	G	A	4.90693e-06	0.217119	0.0475229	49.5353
rs7102851	C	T	3.91525e-07	-0.0946285	0.0186532	27.4865
rs1096146	G	A	9.21722e-06	0.079125	0.017842	20.3301
rs2039970	T	C	5.66344e-06	0.0772475	0.0170202	21.4861
rs17699454	C	A	2.82195e-06	0.0836141	0.0178534	23.4059
rs4891683	G	A	2.60124e-06	0.110543	0.0235196	23.9617
rs73196427	T	C	9.57701e-06	-0.113975	0.0257482	22.1218
rs143107308	C	T	3.74904e-06	0.0771383	0.0166792	23.0111

## Sheet: Supplementary Table 4
XY1
Exposure	Outcome	method	b	se	pval	or	or_lci95	or_uci95	Cochran's Q ( Q_pval)	MR-Egger (pval)	MR-PRESSSO (pval)
Gastroesophageal reflux disease || id:ebi-a-GCST90000514	Sepsis || id:ieu-b-4980	MR Egger	-0.0132878	0.292519	0.963889	0.9868	0.556201	1.75076	0.935071	0.262254	0.929
		Weighted median	0.256342	0.0752739	0.000660524	1.29219	1.11495	1.49762	0.935071	0.262254	0.929
		Inverse variance weighted	0.311855	0.052085	2.13e-09	1.36596	1.23339	1.51277	0.935071	0.262254	0.929
		Simple mode	0.0505403	0.186702	0.787355	1.05184	0.729501	1.51661	0.935071	0.262254	0.929
		Weighted mode	0.105523	0.201821	0.602598	1.11129	0.748229	1.65052	0.935071	0.262254	0.929
XY2
Exposure	Outcome	method	b	se	pval	or	or_lci95	or_uci95	Cochran's Q ( Q_pval)	MR-Egger (pval)	MR-PRESSSO (pval)
Gastroesophageal reflux disease || id:ebi-a-GCST90000514	Sepsis (28 day death) || id:ieu-b-5086	MR Egger	1.4713	0.714049	0.0428194	4.35487	1.0744	17.6517	0.574822	0.113198	0.555
		Weighted median	0.453385	0.182053	0.0127599	1.57363	1.10138	2.24838	0.574822	0.113198	0.555
		Inverse variance weighted	0.34516	0.12715	0.00663585	1.41222	1.1007	1.8119	0.574822	0.113198	0.555
		Simple mode	0.812689	0.5469	0.141418	2.25396	0.771641	6.58381	0.574822	0.113198	0.555
		Weighted mode	0.867921	0.548517	0.117733	2.38195	0.81288	6.97976	0.574822	0.113198	0.555
XY3
Exposure	Outcome	method	b	se	pval	or	or_lci95	or_uci95	Cochran's Q ( Q_pval)	MR-Egger (pval)	MR-PRESSSO (pval)
Gastroesophageal reflux disease || id:ebi-a-GCST90000514	Sepsis (critical care) || id:ieu-b-4982	MR Egger	0.448995	0.887732	0.614496	1.56674	0.275007	8.92582	0.248655	0.781582	0.246
		Weighted median	0.0348138	0.22018	0.874366	1.03543	0.67251	1.59419	0.574822	0.113198	0.555
		Inverse variance weighted	0.205928	0.157162	0.190098	1.22867	0.90293	1.67191	0.574822	0.113198	0.555
		Simple mode	0.0397106	0.55378	0.943022	1.04051	0.351446	3.08058	0.574822	0.113198	0.555
		Weighted mode	0.0397106	0.513282	0.938536	1.04051	0.38048	2.84552	0.574822	0.113198	0.555
XM1
Exposure	Outcome	method	b	se	pval	or	or_lci95	or_uci95	Cochran's Q ( Q_pval)	MR-Egger (pval)	MR-PRESSSO (pval)	fdrp
Gastroesophageal reflux disease || id:ebi-a-GCST90000514	Gut bacterial pathway abundance (ARO.PWY..chorismate.biosynthesis.I) || id:ebi-a-GCST90027450	MR Egger	-0.0370029	0.403558	0.927194	0.963673	0.436932	2.12542	0.689305	0.608651	0.702	0.022
		Weighted median	-0.222242	0.0896056	0.0131299	0.800721	0.67175	0.954455	0.935071	0.262254	0.929
		Inverse variance weighted	-0.242012	0.0625615	0.000109557	0.785047	0.694452	0.88746	0.935071	0.262254	0.929
		Simple mode	-0.209608	0.238342	0.382008	0.810902	0.508261	1.29375	0.935071	0.262254	0.929
		Weighted mode	-0.20309	0.236013	0.39229	0.816204	0.513926	1.29627	0.935071	0.262254	0.929
XM2
Exposure	Outcome	method	b	se	pval	or	or_lci95	or_uci95	Cochran's Q ( Q_pval)	MR-Egger (pval)	MR-PRESSSO (pval)	fdrp
Gastroesophageal reflux disease || id:ebi-a-GCST90000514	Gut bacterial pathway abundance (X1CMET2.PWY..N10.formyl.tetrahydrofolate.biosynthesis) || id:ebi-a-GCST90027650	MR Egger	-0.132919	0.408373	0.745746	0.875536	0.393242	1.94934	0.968774	0.360733	0.97	0.017
		Weighted median	0.251913	0.0881659	0.00427314	1.28648	1.08232	1.52916	0.935071	0.262254	0.929
		Inverse variance weighted	0.238141	0.0633079	0.000168806	1.26889	1.12082	1.43652	0.935071	0.262254	0.929
		Simple mode	0.275219	0.209934	0.193919	1.31682	0.872623	1.98713	0.935071	0.262254	0.929
		Weighted mode	0.251661	0.204684	0.222776	1.28616	0.861122	1.92099	0.935071	0.262254	0.929
XM3
Exposure	Outcome	method	b	se	pval	or	or_lci95	or_uci95	Cochran's Q ( Q_pval)	MR-Egger (pval)	MR-PRESSSO (pval)	fdrp
Gastroesophageal reflux disease || id:ebi-a-GCST90000514	Gut bacterial pathway abundance (PWY.6163..chorismate.biosynthesis.from.3.dehydroquinate) || id:ebi-a-GCST90027573	MR Egger	0.245434	0.403141	0.544544	1.27818	0.580002	2.81677	0.47707	0.24394	0.491	0.026
		Weighted median	-0.135334	0.0908757	0.13643	0.873425	0.730921	1.04371	0.935071	0.262254	0.929
		Inverse variance weighted	-0.222404	0.0625106	0.000373899	0.800592	0.708274	0.904944	0.935071	0.262254	0.929
		Simple mode	0.00747029	0.232638	0.97447	1.0075	0.638586	1.58953	0.935071	0.262254	0.929
		Weighted mode	0.0150019	0.225406	0.947115	1.01512	0.652598	1.57901	0.935071	0.262254	0.929
XM4
Exposure	Outcome	method	b	se	pval	or	or_lci95	or_uci95	Cochran's Q ( Q_pval)	MR-Egger (pval)	MR-PRESSSO (pval)	fdrp
Gastroesophageal reflux disease || id:ebi-a-GCST90000514	Gut bacterial pathway abundance (PWY0.1296..purine.ribonucleosides.degradation) || id:ebi-a-GCST90027517	MR Egger	-0.0563245	0.406275	0.890119	0.945232	0.426295	2.09588	0.654559	0.678452	0.662	0.02
		Weighted median	-0.231004	0.0890854	0.00951255	0.793736	0.666569	0.945164	0.935071	0.262254	0.929
		Inverse variance weighted	-0.22339	0.0629826	0.000389869	0.799803	0.706922	0.904888	0.935071	0.262254	0.929
		Simple mode	-0.378088	0.22886	0.102762	0.68517	0.437511	1.07302	0.935071	0.262254	0.929
		Weighted mode	-0.31085	0.214367	0.15126	0.732824	0.481423	1.11551	0.935071	0.262254	0.929
XM5
Exposure	Outcome	method	b	se	pval	or	or_lci95	or_uci95	Cochran's Q ( Q_pval)	MR-Egger (pval)	MR-PRESSSO (pval)	fdrp
Gastroesophageal reflux disease || id:ebi-a-GCST90000514	Gut bacterial pathway abundance (TRNA.CHARGING.PWY..tRNA.charging) || id:ebi-a-GCST90027646	MR Egger	-0.195547	0.459676	0.671795	0.822385	0.334034	2.02469	0.0740253	0.903151	0.068	0.016
		Weighted median	-0.257714	0.0931916	0.00568497	0.772816	0.643799	0.927689	0.935071	0.262254	0.929
		Inverse variance weighted	-0.250997	0.0707851	0.000391266	0.778024	0.677235	0.893813	0.935071	0.262254	0.929
		Simple mode	-0.379415	0.250345	0.133889	0.684262	0.418914	1.11769	0.935071	0.262254	0.929
		Weighted mode	-0.355116	0.230633	0.127888	0.701092	0.446125	1.10178	0.935071	0.262254	0.929
XM6
Exposure	Outcome	method	b	se	pval	or	or_lci95	or_uci95	Cochran's Q ( Q_pval)	MR-Egger (pval)	MR-PRESSSO (pval)	fdrp
Gastroesophageal reflux disease || id:ebi-a-GCST90000514	Gut bacterial pathway abundance (COMPLETE.ARO.PWY..superpathway.of.aromatic.amino.acid.biosynthesis) || id:ebi-a-GCST90027457	MR Egger	-0.100611	0.404364	0.804204	0.904284	0.409358	1.99759	0.705033	0.780472	0.735	0.024
		Weighted median	-0.198401	0.0873933	0.0231948	0.820041	0.690947	0.973254	0.935071	0.262254	0.929
		Inverse variance weighted	-0.212359	0.0626864	0.000704982	0.808675	0.715178	0.914394	0.935071	0.262254	0.929
		Simple mode	-0.177176	0.227176	0.437933	0.837633	0.536634	1.30746	0.935071	0.262254	0.929
		Weighted mode	-0.220741	0.238559	0.357812	0.801924	0.502421	1.27997	0.935071	0.262254	0.929
XM7
Exposure	Outcome	method	b	se	pval	or	or_lci95	or_uci95	Cochran's Q ( Q_pval)	MR-Egger (pval)	MR-PRESSSO (pval)	fdrp
Gastroesophageal reflux disease || id:ebi-a-GCST90000514	Gut bacterial pathway abundance (PWY.7219..adenosine.ribonucleotides.de.novo.biosynthesis) || id:ebi-a-GCST90027614	MR Egger	0.0678784	0.447087	0.879745	1.07024	0.445565	2.57067	0.127266	0.498002	0.157	0.022
		Weighted median	-0.251177	0.0966324	0.00934134	0.777885	0.643665	0.940092	0.935071	0.262254	0.929
		Inverse variance weighted	-0.232924	0.0690579	0.000743879	0.792214	0.691925	0.907039	0.935071	0.262254	0.929
		Simple mode	-0.461892	0.255778	0.0750115	0.63009	0.381663	1.04022	0.935071	0.262254	0.929
		Weighted mode	-0.47024	0.247077	0.0609026	0.624852	0.385	1.01413	0.935071	0.262254	0.929
XM8
Exposure	Outcome	method	b	se	pval	or	or_lci95	or_uci95	Cochran's Q ( Q_pval)	MR-Egger (pval)	MR-PRESSSO (pval)	fdrp
Gastroesophageal reflux disease || id:ebi-a-GCST90000514	Gut bacterial pathway abundance (PWY.2941..L.lysine.biosynthesis.II) || id:ebi-a-GCST90027529	MR Egger	-0.019309	0.40556	0.962157	0.980876	0.442991	2.17187	0.678056	0.577129	0.679	0.028
		Weighted median	0.18473	0.0881887	0.0361967	1.20289	1.01195	1.42986	0.935071	0.262254	0.929
		Inverse variance weighted	0.205097	0.062876	0.00110659	1.22764	1.0853	1.38865	0.935071	0.262254	0.929
		Simple mode	0.445967	0.232653	0.0591145	1.562	0.990018	2.46445	0.935071	0.262254	0.929
		Weighted mode	0.414156	0.222205	0.0663102	1.51309	0.978861	2.33889	0.935071	0.262254	0.929
XM9
Exposure	Outcome	method	b	se	pval	or	or_lci95	or_uci95	Cochran's Q ( Q_pval)	MR-Egger (pval)	MR-PRESSSO (pval)	fdrp
Gastroesophageal reflux disease || id:ebi-a-GCST90000514	Gut bacterial pathway abundance (PWY.7187..pyrimidine.deoxyribonucleotides.de.novo.biosynthesis.II) || id:ebi-a-GCST90027607	MR Egger	-0.28098	0.426021	0.511622	0.755044	0.327594	1.74024	0.324279	0.872793	0.343	0.026
		Weighted median	-0.171615	0.0938117	0.0673465	0.842303	0.700833	1.01233	0.935071	0.262254	0.929
		Inverse variance weighted	-0.213356	0.0656076	0.00114594	0.807868	0.710386	0.918728	0.935071	0.262254	0.929
		Simple mode	-0.153415	0.243337	0.530332	0.857773	0.532403	1.38199	0.935071	0.262254	0.929
		Weighted mode	-0.171876	0.223611	0.444553	0.842083	0.543268	1.30526	0.935071	0.262254	0.929
XM10
Exposure	Outcome	method	b	se	pval	or	or_lci95	or_uci95	Cochran's Q ( Q_pval)	MR-Egger (pval)	MR-PRESSSO (pval)	fdrp
Gastroesophageal reflux disease || id:ebi-a-GCST90000514	Gut bacterial pathway abundance (COLANSYN.PWY..colanic.acid.building.blocks.biosynthesis) || id:ebi-a-GCST90027456	MR Egger	-0.110556	0.575054	0.848252	0.895336	0.029687	2.76365	0.029687	0.494149	0.034	0.026
		Weighted median	0.211131	0.109995	0.0549256	1.23507	0.995551	1.53223	0.935071	0.262254	0.929
		Inverse variance weighted	0.28065	0.0871102	0.00127396	1.32399	1.11618	1.57049	0.935071	0.262254	0.929
		Simple mode	0.108924	0.258602	0.675219	1.11508	0.671705	1.85111	0.935071	0.262254	0.929
		Weighted mode	0.118395	0.255638	0.645062	1.12569	0.682048	1.8579	0.935071	0.262254	0.929
XM11
Exposure	Outcome	method	b	se	pval	or	or_lci95	or_uci95	Cochran's Q ( Q_pval)	MR-Egger (pval)	MR-PRESSSO (pval)	fdrp
Gastroesophageal reflux disease || id:ebi-a-GCST90000514	Gut bacterial pathway abundance (PWY.6737..starch.degradation.V) || id:ebi-a-GCST90027598	MR Egger	-0.0180845	0.404423	0.964455	0.982078	0.444523	2.16969	0.906664	0.667556	0.919	0.045
		Weighted median	-0.187468	0.0886985	0.0345541	0.829055	0.696758	0.986473	0.935071	0.262254	0.929
		Inverse variance weighted	-0.190384	0.0626955	0.00239225	0.826641	0.731054	0.934727	0.935071	0.262254	0.929
		Simple mode	-0.52314	0.24166	0.0336302	0.592657	0.369061	0.951718	0.935071	0.262254	0.929
		Weighted mode	-0.473871	0.208579	0.0259993	0.622588	0.41367	0.937015	0.935071	0.262254	0.929
XM12
Exposure	Outcome	method	b	se	pval	or	or_lci95	or_uci95	Cochran's Q ( Q_pval)	MR-Egger (pval)	MR-PRESSSO (pval)	fdrp
Gastroesophageal reflux disease || id:ebi-a-GCST90000514	Gut bacterial pathway abundance (PWY.7013..L.1.2.propanediol.degradation) || id:ebi-a-GCST90027606	MR Egger	0.362979	0.88825	0.683996	1.43761	0.252085	8.19849	0.915213	0.95278	0.93	0.044
		Weighted median	0.413349	0.201584	0.040315	1.51187	1.01841	2.24444		0.262254	0.929
		Inverse variance weighted	0.415122	0.137687	0.00257009	1.51456	1.15633	1.98375		0.262254	0.929
		Simple mode	0.18681	0.494837	0.706869	1.2054	0.457001	3.17939		0.262254	0.929
		Weighted mode	0.302029	0.432057	0.486712	1.3526	0.579957	3.1546		0.262254	0.929
XM13
Exposure	Outcome	method	b	se	pval	or	or_lci95	or_uci95	Cochran's Q ( Q_pval)	MR-Egger (pval)	MR-PRESSSO (pval)	fdrp
Gastroesophageal reflux disease || id:ebi-a-GCST90000514	Gut bacterial pathway abundance (PYRIDOXSYN.PWY..pyridoxal.5..phosphate.biosynthesis.I) || id:ebi-a-GCST90027639	MR Egger	0.0734694	0.409815	0.858219	1.07624	0.482021	2.40297	0.683096	0.776376	0.677	0.046
		Weighted median	0.129378	0.0894098	0.147892	1.13812	0.95517	1.35611	0.935071	0.262254	0.929
		Inverse variance weighted	0.188895	0.063531	0.00294649	1.20791	1.06649	1.36809	0.935071	0.262254	0.929
		Simple mode	0.061385	0.223781	0.784611	1.06331	0.685762	1.64871	0.935071	0.262254	0.929
		Weighted mode	0.0700674	0.214397	0.744734	1.07258	0.704581	1.63278	0.935071	0.262254	0.929
MY1
Exposure	Outcome	method	b	se	pval	or	or_lci95	or_uci95	Cochran's Q ( Q_pval)	MR-Egger (pval)	MR-PRESSSO (pval)
Gut bacterial pathway abundance (ARO.PWY..chorismate.biosynthesis.I) || id:ebi-a-GCST90027450	Sepsis || id:ieu-b-4980	MR Egger	-0.0933427	0.206505	0.660907	0.910881	0.607689	1.36535	0.560501	0.793505	0.55
		Weighted median	-0.139003	0.073049	0.0570562	0.870225	0.754138	1.00418	0.935071	0.262254	0.929
		Inverse variance weighted	-0.146975	0.0533897	0.00590737	0.863315	0.777541	0.958552	0.935071	0.262254	0.929
		Simple mode	-0.126344	0.118527	0.30928	0.881311	0.698614	1.11179	0.935071	0.262254	0.929
		Weighted mode	-0.11749	0.125	0.367442	0.88915	0.695941	1.136	0.935071	0.262254	0.929
MY2
Exposure	Outcome	method	b	se	pval	or	or_lci95	or_uci95	Cochran's Q ( Q_pval)	MR-Egger (pval)	MR-PRESSSO (pval)
Gut bacterial pathway abundance (PWY.7219..adenosine.ribonucleotides.de.novo.biosynthesis) || id:ebi-a-GCST90027614	Sepsis || id:ieu-b-4980	MR Egger	-0.132812	0.199052	0.518382	0.87563	0.592768	1.29347	0.235125	0.921437	0.288
		Weighted median	-0.128704	0.0724183	0.0755308	0.879234	0.762888	1.01332	0.935071	0.262254	0.929
		Inverse variance weighted	-0.113619	0.0562559	0.0434155	0.892598	0.79941	0.996648	0.935071	0.262254	0.929
		Simple mode	-0.0967625	0.120751	0.438516	0.907772	0.716459	1.15017	0.935071	0.262254	0.929
		Weighted mode	-0.117206	0.112555	0.318255	0.889402	0.713328	1.10894	0.935071	0.262254	0.929
MY3
Exposure	Outcome	method	b	se	pval	or	or_lci95	or_uci95	Cochran's Q ( Q_pval)	MR-Egger (pval)	MR-PRESSSO (pval)
Gut bacterial pathway abundance (ARO.PWY..chorismate.biosynthesis.I) || id:ebi-a-GCST90027450	Sepsis (28 day death) || id:ieu-b-5086	MR Egger	-0.0595129	0.504567	0.908444	0.942223	0.350475	2.53309	0.94358	0.59593	0.946
		Weighted median	-0.403665	0.177076	0.0226305	0.667868	0.47202	0.944976	0.935071	0.262254	0.929
		Inverse variance weighted	-0.326462	0.130401	0.0122963	0.721472	0.558753	0.931577	0.935071	0.262254	0.929
		Simple mode	-0.470011	0.278437	0.119519	0.624996	0.362132	1.07867	0.935071	0.262254	0.929
		Weighted mode	-0.455065	0.296155	0.152647	0.634407	0.355039	1.1336	0.935071	0.262254	0.929
MY4
Exposure	Outcome	method	b	se	pval	or	or_lci95	or_uci95	Cochran's Q ( Q_pval)	MR-Egger (pval)	MR-PRESSSO (pval)
Gut bacterial pathway abundance (TRNA.CHARGING.PWY..tRNA.charging) || id:ebi-a-GCST90027646	Sepsis (28 day death) || id:ieu-b-5086	MR Egger	-0.925181	0.659851	0.194419	0.39646	0.108773	1.44503	0.576281	0.0993226	0.604
		Weighted median	0.3084	0.182652	0.0913232	1.36125	0.951612	1.94721	0.935071	0.262254	0.929
		Inverse variance weighted	0.263631	0.129541	0.041839	1.30165	1.00978	1.67788	0.935071	0.262254	0.929
		Simple mode	0.368676	0.278338	0.214789	1.44582	0.837891	2.49483	0.935071	0.262254	0.929
		Weighted mode	0.359141	0.254644	0.188771	1.4321	0.869392	2.35901	0.935071	0.262254	0.929

## Sheet: Supplementary Table 5
Exposure	Outcome	method	b	se	pval	or	or_lci95	or_uci95	Cochran's Q ( Q_pval)	MR-Egger (pval)	MR-PRESSSO (pval)
Sepsis || id:ieu-b-4980	Gastroesophageal reflux disease || id:ebi-a-GCST90000514	MR Egger	0.437486	0.296528	0.236582	1.54881	0.86614	2.76954	0.21126	0.270771	0.261
		Weighted median	0.0953137	0.0499774	0.0565029	1.1	0.997361	1.21321			0.929
		Inverse variance weighted	0.0412267	0.0403469	0.306874	1.04209	0.962854	1.12784			0.929
		Simple mode	0.104569	0.0739621	0.230308	1.11023	0.960408	1.28343			0.929
		Weighted mode	0.104065	0.0729119	0.226672	1.10967	0.961903	1.28014			0.929
Exposure	Outcome	method	b	se	pval	or	or_lci95	or_uci95	Cochran's Q ( Q_pval)	MR-Egger (pval)	MR-PRESSSO (pval)
Sepsis || id:ieu-b-5086	Gastroesophageal reflux disease || id:ebi-a-GCST90000514	MR Egger	-0.00180696	0.0433929	0.968396	0.998195	0.916808	1.08681	0.554117	0.591069	0.566
		Weighted median	0.00931044	0.0165737	0.574279	1.00935	0.977092	1.04268			0.929
		Inverse variance weighted	0.0221608	0.0117056	0.0583335	1.02241	0.999218	1.04614			0.929
		Simple mode	0.00459235	0.0254494	0.86274	1.0046	0.955722	1.05598			0.929
		Weighted mode	0.00389606	0.0246281	0.879493	1.0039	0.956595	1.05355			0.929

## Sheet: Supplementary Table 6
	The mediation effect of Gastroesophageal reflux disease on Sepsis via Gut bacterial pathway abundance
	exposure:Gastroesophageal reflux disease || id:ebi-a-GCST90000514							outcome:Sepsis || id:ieu-b-4980
	Mediator			Total effect		Direct effect		Mediation effect		P		Mediated proportion(%)
				β(95%CI)		β		β(95%CI)				(95%CI)
	Gut bacterial pathway abundance (ARO.PWY..chorismate.biosynthesis.I) || id:ebi-a-GCST90027450			0.312（1.233-1.513）		0.276		0.036（0.004-0.067）		0.0249		11.406(1.502-21.310)
	The mediation effect of Gastroesophageal reflux disease on Sepsis via Gut bacterial pathway abundance
	exposure:Gastroesophageal reflux disease || id:ebi-a-GCST90000514							outcome:Sepsis || id:ieu-b-4980
	Mediator			Total effect		Direct effect		Mediation effect		P		Mediated proportion(%)
				β(95%CI)		β		β(95%CI)				(95%CI)
	Gut bacterial pathway abundance (PWY.7219..adenosine.ribonucleotides.de.novo.biosynthesis) || id:ebi-a-GCST90027614			0.312（1.233-1.513）		0.286		0.026（-0.003-0.056）		0.083		8.486(-1.209-18.182)
	The mediation effect of Gastroesophageal reflux disease on Sepsis via Gut bacterial pathway abundance
	exposure:Gastroesophageal reflux disease || id:ebi-a-GCST90000514							Sepsis (28 day death) || id:ieu-b-5086
	Mediator			Total effect		Direct effect		Mediation effect		P		Mediated proportion(%)
				β(95%CI)		β		β(95%CI)				(95%CI)
	Gut bacterial pathway abundance (TRNA.CHARGING.PWY..tRNA.charging) || id:ebi-a-GCST90027646			0.345（1.101-1.812）		0.411		-0.066(-0.140-0.007）		0.078		-19.171(-42.132-3.790)
	The mediation effect of Gastroesophageal reflux disease on Sepsis via Gut bacterial pathway abundance
	exposure:Gastroesophageal reflux disease || id:ebi-a-GCST90000514							Sepsis (28 day death) || id:ieu-b-5086
	Mediator			Total effect		Direct effect		Mediation effect		P		Mediated proportion(%)
				β(95%CI)		β		β(95%CI)				(95%CI)
	Gut bacterial pathway abundance (ARO.PWY..chorismate.biosynthesis.I) || id:ebi-a-GCST90027450			0.345（1.101-1.812）		0.266		0.079（0.005-0.153)		0.0356		22.890(1.575-44.205)
